# Supplementary material for: Multi-Omics Analysis Based on Genomic Instability for Prognostic Prediction in Lower-Grade Glioma
Source: Front Genet. 2022 Jan 5;12:758596. doi: 10.3389/fgene.2021.758596 (PMC8766732; doi:10.3389/fgene.2021.758596)
Supplement: Supplementary file 1 [file Table4.XLS]

## Sheet: KEGG
ID	Description	GeneRatio	BgRatio	pvalue	p.adjust	qvalue	geneID	Count
hsa04721	Synaptic vesicle cycle	10/161	78/8108	2.83961e-06	0.000712743	0.000645638	SNAP25/RAB3A/STX1A/SLC17A7/DNM1/SLC6A7/UNC13A/SYT1/NSF/STXBP1	10
hsa05140	Leishmaniasis	8/161	77/8108	0.000133602	0.016767	0.0151884	TGFB2/IFNGR2/C3/HLA-DPB1/HLA-DRA/HLA-DMA/FCGR3A/NFKBIB	8
hsa04727	GABAergic synapse	8/161	89/8108	0.000366692	0.0306799	0.0277914	SLC12A5/GABRA1/GNG12/GABRG2/GABRB2/GABRA5/PRKCG/NSF	8
hsa05033	Nicotine addiction	5/161	40/8108	0.00108857	0.0676806	0.0613085	GABRA1/SLC17A7/GABRG2/GABRB2/GABRA5	5
hsa04911	Insulin secretion	7/161	86/8108	0.00154168	0.0676806	0.0613085	SNAP25/CAMK2A/RAB3A/STX1A/KCNN1/KCNJ11/PRKCG	7
hsa04929	GnRH secretion	6/161	64/8108	0.00161786	0.0676806	0.0613085	HCN1/HCN3/KCNN1/KCNJ11/ITPR1/PRKCG	6
hsa05032	Morphine addiction	7/161	91/8108	0.00213842	0.0766775	0.0694583	GABRA1/GNG12/GABRG2/GABRB2/GABRA5/PRKCG/PDE1A	7
hsa04145	Phagosome	9/161	152/8108	0.00319955	0.100386	0.0909347	M6PR/C3/HLA-DPB1/HLA-DRA/HLA-DMA/COLEC12/FCGR3A/RAB7B/SEC61B	9
hsa04659	Th17 cell differentiation	7/161	107/8108	0.00529445	0.147656	0.133754	RUNX1/IFNGR2/HLA-DPB1/HLA-DRA/HLA-DMA/JAK3/NFKBIB	7
hsa05410	Hypertrophic cardiomyopathy	6/161	90/8108	0.00881784	0.160981	0.145824	CACNB4/ITGA3/CACNG3/TGFB2/SLC8A2/CACNG2	6
hsa04723	Retrograde endocannabinoid signaling	8/161	148/8108	0.00915168	0.160981	0.145824	GABRA1/GNG12/SLC17A7/GABRG2/GABRB2/ITPR1/GABRA5/PRKCG	8
hsa05321	Inflammatory bowel disease	5/161	65/8108	0.00919088	0.160981	0.145824	TGFB2/IFNGR2/HLA-DPB1/HLA-DRA/HLA-DMA	5
hsa05152	Tuberculosis	9/161	180/8108	0.00952781	0.160981	0.145824	CAMK2A/TGFB2/IFNGR2/C3/HLA-DPB1/HLA-DRA/HLA-DMA/CD74/FCGR3A	9
hsa04658	Th1 and Th2 cell differentiation	6/161	92/8108	0.00977858	0.160981	0.145824	IFNGR2/HLA-DPB1/HLA-DRA/HLA-DMA/JAK3/NFKBIB	6
hsa04921	Oxytocin signaling pathway	8/161	154/8108	0.0114756	0.160981	0.145824	CACNB4/CAMK2A/CACNG3/CACNG2/CAMKK2/ITPR1/MYL6/PRKCG	8
hsa05166	Human T-cell leukemia virus 1 infection	10/161	219/8108	0.0117624	0.160981	0.145824	CDKN2C/TGFB2/CDC20/CCNB2/PTTG1/FOSL1/HLA-DPB1/HLA-DRA/HLA-DMA/JAK3	10
hsa05150	Staphylococcus aureus infection	6/161	96/8108	0.0119202	0.160981	0.145824	CFI/C3/HLA-DPB1/HLA-DRA/HLA-DMA/FCGR3A	6
hsa05414	Dilated cardiomyopathy	6/161	96/8108	0.0119202	0.160981	0.145824	CACNB4/ITGA3/CACNG3/TGFB2/SLC8A2/CACNG2	6
hsa04070	Phosphatidylinositol signaling system	6/161	97/8108	0.0125034	0.160981	0.145824	PIP4K2C/PI4KA/PI4K2B/PIP5K1B/ITPR1/PRKCG	6
hsa00592	alpha-Linolenic acid metabolism	3/161	25/8108	0.0128271	0.160981	0.145824	PLA2G5/FADS2/PLA2G2A	3
hsa05412	Arrhythmogenic right ventricular cardiomyopathy	5/161	77/8108	0.0182043	0.217585	0.1971	CACNB4/ITGA3/CACNG3/SLC8A2/CACNG2	5
hsa04961	Endocrine and other factor-regulated calcium reabsorption	4/161	53/8108	0.0206374	0.221048	0.200236	SLC8A2/DNM1/ATP2B3/PRKCG	4
hsa05205	Proteoglycans in cancer	9/161	205/8108	0.0207691	0.221048	0.200236	CD44/CAMK2A/TGFB2/ITPR1/GPC3/PRKCG/IGF2/RDX/HCLS1	9
hsa04066	HIF-1 signaling pathway	6/161	109/8108	0.021136	0.221048	0.200236	HKDC1/ALDOC/CAMK2A/TIMP1/IFNGR2/PRKCG	6
hsa05310	Asthma	3/161	31/8108	0.0229952	0.229769	0.208136	HLA-DPB1/HLA-DRA/HLA-DMA	3
hsa05145	Toxoplasmosis	6/161	112/8108	0.0238008	0.229769	0.208136	TGFB2/IFNGR2/HLA-DPB1/HLA-DRA/HLA-DMA/NFKBIB	6
hsa04726	Serotonergic synapse	6/161	115/8108	0.0266825	0.248048	0.224694	GNG12/HTR5A/CYP4X1/GABRB2/ITPR1/PRKCG	6
hsa04110	Cell cycle	6/161	124/8108	0.0366888	0.328888	0.297924	CDKN2C/TGFB2/CDC20/CCNB2/PTTG1/ORC1	6
hsa05330	Allograft rejection	3/161	38/8108	0.0390475	0.334938	0.303404	HLA-DPB1/HLA-DRA/HLA-DMA	3
hsa04114	Oocyte meiosis	6/161	129/8108	0.0431662	0.334938	0.303404	CAMK2A/CDC20/CCNB2/PTTG1/ITPR1/REC8	6
hsa00910	Nitrogen metabolism	2/161	17/8108	0.043845	0.334938	0.303404	CA7/CA14	2
hsa04925	Aldosterone synthesis and secretion	5/161	98/8108	0.0451032	0.334938	0.303404	CAMK2A/KCNK3/ITPR1/ATP2B3/PRKCG	5
hsa04640	Hematopoietic cell lineage	5/161	99/8108	0.046772	0.334938	0.303404	CD44/ITGA3/HLA-DPB1/HLA-DRA/HLA-DMA	5
hsa04920	Adipocytokine signaling pathway	4/161	69/8108	0.0478794	0.334938	0.303404	ACSL6/CAMKK2/NFKBIB/ADIPOR1	4
hsa04020	Calcium signaling pathway	9/161	240/8108	0.0493672	0.334938	0.303404	HRH1/PDGFD/CAMK2A/HTR5A/SLC8A2/ITPR1/ATP2B3/PRKCG/PDE1A	9
