# Supplementary material for: Multi-Omics Analysis Based on Genomic Instability for Prognostic Prediction in Lower-Grade Glioma
Source: Front Genet. 2022 Jan 5;12:758596. doi: 10.3389/fgene.2021.758596 (PMC8766732; doi:10.3389/fgene.2021.758596)
Supplement: Supplementary file 2 [file Table2.XLS]

lnc	conMean	treatMean	logFC	pValue	fdr
VSTM2A-OT1	0.743032684701681	0.240769789690722	-1.6257712908072	3.16898887794145e-45	2.45807903965658e-42
AL354919.2	0.243155594882353	1.87595004479038	2.94766971770116	1.45292261275134e-31	8.89723926282202e-30
AL512785.1	0.168449749504202	0.79725984990378	2.24273173356821	3.36243524877107e-12	2.03760073538809e-11
LINC02308	0.329769806441176	1.05757435852921	1.68122788595196	8.46093421655153e-16	7.60177371502526e-15
CRNDE	0.397093651726891	2.81864160845361	2.82744884822415	2.24146441661306e-40	4.74171608859872e-38
AGAP2-AS1	0.728569536848739	4.43966463883849	2.60731212402668	3.48376064274726e-05	8.12295692953194e-05
AC109439.1	3.06632437246218	0.986699933865979	-1.63582700388437	7.1609166279733e-34	6.17164925677551e-32
AC023421.1	2.61887281220168	0.544680925639175	-2.26546274470856	3.57300076559525e-23	8.31437278154015e-22
AL355916.2	12.8329515890714	4.23407271601031	-1.59973507806873	1.60362540646691e-24	4.66454540106062e-23
AP003355.2	1.32367888697479	0.320397216563574	-2.04661965971203	5.42421626614503e-17	5.56041905344471e-16
AC104024.2	0.986926220840336	0.209888859786942	-2.23331664273105	1.49064413664064e-19	2.0895957264836e-18
AL390755.1	3.40462038544118	11.961455799622	1.81282713503754	8.02149909379523e-22	1.5175632838424e-20
TGFB2-AS1	1.17560072860504	4.21980297112371	1.8437774806831	1.84681138492934e-21	3.30579237902352e-20
HTR5A-AS1	0.963118127302521	0.200708195938144	-2.26261322627061	4.44478820273963e-21	7.60516334395229e-20
AC008780.1	1.53097832047899	0.345105542649485	-2.14934430378434	2.41634673348529e-16	2.31392545218941e-15
LINC02217	0.723401420222689	0.164079195460481	-2.14040410748395	4.8747289001532e-18	5.70024831691281e-17
HOTAIRM1	0.317150915084034	2.49944506936082	2.97836641113154	7.83664994170416e-24	2.04897577689276e-22
AC134312.3	0.808138667037815	0.236684826515464	-1.7716356434524	3.742546445743e-16	3.46968349770676e-15
AC125807.2	0.256066590957983	0.806751080859107	1.65560456898938	6.16928692834243e-18	7.14225407077255e-17
AC021613.1	0.974423273453782	0.245914101199313	-1.98639412718675	8.97158745175982e-18	1.00854512078479e-16
AL021395.1	1.24755301721849	0.368052002604811	-1.76111960074237	4.28460429917646e-26	1.51064760669449e-24
AL133163.3	0.706573653021008	0.173136416168385	-2.02893075260137	4.10556121644771e-37	5.3075783059299e-35
AC026401.3	1.75401417664706	5.29654703236082	1.59439172447091	1.75999625937266e-39	3.15039330427706e-37
MIR4435-2HG	0.279750354655462	0.886487982312715	1.66396111315061	5.43916851854966e-15	4.48827841938477e-14
LINC00507	1.4122166790042	0.165749477546392	-3.09088523296274	1.01950906261507e-14	8.04202572442464e-14
BASP1-AS1	0.719036916789916	0.226591023752577	-1.66597513248845	1.1816016360306e-43	5.49917401408641e-41
H19	0.116016618235294	5.55961930161856	5.58258271980261	0.000228456656169062	0.000470043005221403
AL357992.1	0.282653881718487	0.991318467216495	1.81031209679247	7.13347831753056e-25	2.21328053931915e-23
AC008760.2	0.290003690659664	0.957629221182131	1.72339591502045	2.44987083954044e-21	4.31882533606864e-20
PART1	1.1336727384874	0.349947702790378	-1.69579298954752	2.68173698487841e-11	1.47527233187046e-10
AC012213.1	1.8651002447479	0.613068734199313	-1.60513243818015	3.29358863087559e-37	4.50834161414559e-35
AC025171.5	0.151461455071429	0.611589326859106	2.01361253606849	1.20682666902015e-19	1.71236930415237e-18
AL049749.1	4.38454356989916	1.4146428185945	-1.63198883146439	1.88504652124478e-43	7.31083875822767e-41
AC026790.2	0.953311719109244	0.29899956075945	-1.6728046665809	6.53483778624141e-33	4.80939475797158e-31
AC022239.1	1.13890830930672	0.214523045924399	-2.40844705594384	3.73854394365805e-18	4.39373321055166e-17
SLC26A4-AS1	2.33067094804622	0.673854207398625	-1.79023694018786	1.70536595585325e-14	1.30539032212846e-13
AL355974.2	1.11570392967227	4.76904033641581	2.09574474988462	1.68044139456692e-22	3.55489738650657e-21
LINC01007	1.04423021539496	0.0701356145463918	-3.89614877508896	1.18222279231845e-15	1.04205774156251e-14
CELF2-DT	0.823606916130252	0.256373858962199	-1.6837067791154	3.73874067460907e-17	3.88395069188183e-16
CNIH3-AS1	0.0780940030210084	0.67997368262543	3.1221952394824	4.90286371584176e-20	7.40841809530115e-19
AC008080.4	0.149175725596639	0.885251702762887	2.56907491937648	0.0019174115763221	0.00345877266519498
DLGAP1-AS4	2.2340348400042	0.519850054199313	-2.10348422825981	1.95912351039243e-18	2.3994107414122e-17
LINC02607	1.26140841388235	0.345893417835052	-1.86663599608221	6.57057374135137e-21	1.10795109392208e-19
FOXD3-AS1	0.516820639252101	2.29215352316151	2.14896808534374	2.05403619788997e-27	8.10125802116942e-26
AJ011932.1	0.185633079184874	0.891451310261168	2.26370218541896	7.30980798604846e-23	1.58971244705932e-21
LMNTD2-AS1	0.090497142697479	1.10924763807216	3.61556542886994	4.21667237916706e-05	9.68627505066313e-05
IGF2-AS	0.0212363709831933	0.759211044189003	5.15989182460536	5.66253438490884e-05	0.000127557768767501
AL035446.1	0.54979468352521	2.59168013321993	2.23692280961268	5.02363974138255e-18	5.8450048390986e-17
RFPL1S	4.13837960289916	1.15637727028179	-1.83945382933265	8.77831194268851e-38	1.36180879270908e-35
LINC02732	0.563936773890756	1.82889348297938	1.69736572500363	1.60307515016396e-24	4.66454540106062e-23
AC125616.1	1.22399745996639	0.31534506667354	-1.95659729549506	1.97960225026272e-27	7.94230075234715e-26
AL022313.4	13.6003378238908	4.15314573982474	-1.71136608356748	5.79278675909297e-49	7.45879656558801e-46
