# Supplementary material for: Multi-Omics Analysis Based on Genomic Instability for Prognostic Prediction in Lower-Grade Glioma
Source: Front Genet. 2022 Jan 5;12:758596. doi: 10.3389/fgene.2021.758596 (PMC8766732; doi:10.3389/fgene.2021.758596)
Supplement: Supplementary file 4 [file Table5.XLS]

id	HR	HR.95L	HR.95H	pvalue
VSTM2A-OT1	0.247567750726448	0.0931070821534457	0.658272064618495	0.00514218311161677
AL354919.2	1.0673114114869	0.99434839652427	1.1456282858926	0.0713741835016196
AL512785.1	1.29225902614194	1.01316341376273	1.64823696548955	0.0388939541777173
LINC02308	1.149935614132	1.02700973755273	1.28757485766415	0.0154351480185182
CRNDE	1.2281761197018	1.1379087355813	1.32560418409583	1.31356320076357e-07
AGAP2-AS1	1.00863777094551	0.999402130236668	1.0179587597407	0.0668712529233693
AC109439.1	0.666190474439985	0.526889593918309	0.842320200203807	0.000689683549053665
AC023421.1	0.788615635353819	0.600751770203274	1.03522727883777	0.0871581400481632
AL355916.2	0.955579512884236	0.919965246720827	0.992572500644879	0.0190438885505308
AP003355.2	0.930773977938314	0.699476386669698	1.23855531725935	0.6225987662904
AC104024.2	0.823212719983554	0.524298834867019	1.29254375038732	0.398026045070798
AL390755.1	1.02794037996618	1.01681133796843	1.03919122978723	6.98759550107636e-07
TGFB2-AS1	1.05518201498978	1.03233645568237	1.07853314549658	1.5121597452177e-06
HTR5A-AS1	0.870100906446311	0.565968997323624	1.33766264756335	0.525994307001904
AC008780.1	0.797314506655722	0.549965440481081	1.15590976401639	0.231952223266226
LINC02217	0.400049884296557	0.132335042260393	1.20935397905251	0.10454982303184
HOTAIRM1	1.0753958533367	1.04110953208002	1.11081130826194	1.09809562832305e-05
AC134312.3	0.75385201216094	0.439601841839713	1.29274448410138	0.304492612286156
AC125807.2	0.983963748174192	0.80321535545601	1.20538614101985	0.875945675692758
AC021613.1	0.796656577402912	0.49678276687213	1.27754371657317	0.345453171326702
AL021395.1	0.781133031545994	0.493375922422683	1.23672190968714	0.292037727345935
AL133163.3	0.489812457098794	0.240844424846578	0.996146135755431	0.0487667723798195
AC026401.3	1.08900589059037	1.04021111322529	1.14008955938128	0.000266840892105101
MIR4435-2HG	1.0523965293655	0.866950816124995	1.27751013600853	0.605593874643465
LINC00507	0.804625303646971	0.556098469215206	1.16422165337491	0.248799463070443
BASP1-AS1	0.2519802249801	0.0982510900531885	0.646242537834942	0.00412422376343774
H19	1.00911404870309	1.00428160221144	1.01396974817382	0.000211883210468021
AL357992.1	1.87857605004783	1.3102060270049	2.69350613802368	0.000604482621603826
AC008760.2	1.26139968597	0.97929477100243	1.62477041119754	0.072181526319242
PART1	0.827880222405908	0.560000185447686	1.223902563716	0.343639683687097
AC012213.1	0.76303802811048	0.578233229417971	1.00690690662793	0.0559636037510368
AC025171.5	2.18150949746484	1.71537582700089	2.77430963676909	2.01985614343375e-10
AL049749.1	0.795847527721654	0.687232348776051	0.921629036393144	0.0022878477072516
AC026790.2	0.33608281272163	0.146061939490813	0.77331341347817	0.0103298302040777
AC022239.1	0.428224900350933	0.196298872364145	0.934170242916086	0.0330831201209514
SLC26A4-AS1	0.99263357586851	0.847216655873122	1.16300996812445	0.927108865800105
AL355974.2	1.05961064580589	1.03732101641853	1.08237922777434	9.40118392655844e-08
LINC01007	0.51018776509314	0.200994939452216	1.2950154683502	0.156773337075103
CELF2-DT	0.649830826463855	0.318237351164514	1.32693444524177	0.236660268718045
CNIH3-AS1	1.57046528276002	1.12028468712169	2.20154861769221	0.00881855813415237
AC008080.4	1.00925794884824	0.965951875341789	1.05450554351162	0.680459101114673
DLGAP1-AS4	0.866914131133493	0.688467656731058	1.09161280622442	0.224548250054983
LINC02607	0.937370553012397	0.702050621316069	1.25156723315424	0.661010731241886
FOXD3-AS1	1.30558354517787	1.18475563051299	1.43873415710308	7.38341862770159e-08
AJ011932.1	1.29271770580212	1.11776303591654	1.49505665619369	0.000539205768829183
LMNTD2-AS1	8.04340957221015	2.02618863769763	31.9301156578575	0.00303825557716173
IGF2-AS	1.00075520215047	0.800588172252248	1.250968986731	0.994709934604752
AL035446.1	1.07014736500503	1.02951671644283	1.11238153255456	0.000597072001676013
RFPL1S	0.889837951893836	0.760937595998733	1.04057360918192	0.143787626211501
LINC02732	1.15961655224092	0.997973525382895	1.34744110342525	0.053177198122115
AC125616.1	0.352410259239792	0.153195866087563	0.810681084217194	0.0141377273003304
AL022313.4	0.93291077420477	0.888363594649273	0.979691781461338	0.00540517432545266
