# Supplementary material for: Multi-Omics Analysis Based on Genomic Instability for Prognostic Prediction in Lower-Grade Glioma
Source: Front Genet. 2022 Jan 5;12:758596. doi: 10.3389/fgene.2021.758596 (PMC8766732; doi:10.3389/fgene.2021.758596)
Supplement: Supplementary file 6 [file Table3.XLS]

## Sheet: GO
ONTOLOGY	ID	Description	GeneRatio	BgRatio	pvalue	p.adjust	qvalue	geneID	Count
BP	GO:0016082	synaptic vesicle priming	7/342	20/18866	3.83e-08	0.000135606	0.00012557	SNAP25/RAB3A/STX1A/NAPB/UNC13A/ERC2/STXBP1	7
BP	GO:0099504	synaptic vesicle cycle	17/342	199/18866	1.4e-07	0.000248158	0.000229793	SNAP25/PACSIN1/RAB3A/STX1A/SYT7/SLC17A7/DNM1/NAPB/SNAP91/UNC13A/SYT1/SNCB/PRKCG/SYN2/ERC2/STXBP1/RIMS3	17
BP	GO:0017156	calcium-ion regulated exocytosis	10/342	65/18866	2.48e-07	0.000293265	0.000271562	RAB3A/STX1A/SYT7/UNC13A/SCIN/SYT1/SYN2/SYT13/STXBP1/RIMS3	10
BP	GO:0006813	potassium ion transport	18/342	242/18866	4.79e-07	0.000345771	0.000320182	KCNC1/KCNE5/KCNS2/SLC12A5/SNAP25/KCNAB2/HCN1/KCNH3/KCNK3/RGS4/KCNV1/KCNS1/HCN3/KCNN1/KCNIP2/KCNJ11/NSF/ANO6	18
BP	GO:0071805	potassium ion transmembrane transport	17/342	218/18866	5.15e-07	0.000345771	0.000320182	KCNC1/KCNE5/KCNS2/SLC12A5/SNAP25/KCNAB2/HCN1/KCNH3/KCNK3/RGS4/KCNV1/KCNS1/HCN3/KCNN1/KCNIP2/KCNJ11/ANO6	17
BP	GO:0099003	vesicle-mediated transport in synapse	17/342	220/18866	5.86e-07	0.000345771	0.000320182	SNAP25/PACSIN1/RAB3A/STX1A/SYT7/SLC17A7/DNM1/NAPB/SNAP91/UNC13A/SYT1/SNCB/PRKCG/SYN2/ERC2/STXBP1/RIMS3	17
BP	GO:0050804	modulation of chemical synaptic transmission	25/342	454/18866	9.24e-07	0.000425842	0.000394327	PRKAR2B/SLC4A10/HRH1/NCDN/SNAP25/CAMK2A/CACNG3/PHF24/NRGN/CA7/RAB3A/STX1A/SYT7/SLC8A2/DNM1/NAPB/CACNG2/CDC20/RGS4/UNC13A/SYT1/MAPK8IP2/PRKCG/STXBP1/RIMS3	25
BP	GO:0099177	regulation of trans-synaptic signaling	25/342	455/18866	9.62e-07	0.000425842	0.000394327	PRKAR2B/SLC4A10/HRH1/NCDN/SNAP25/CAMK2A/CACNG3/PHF24/NRGN/CA7/RAB3A/STX1A/SYT7/SLC8A2/DNM1/NAPB/CACNG2/CDC20/RGS4/UNC13A/SYT1/MAPK8IP2/PRKCG/STXBP1/RIMS3	25
BP	GO:0006835	dicarboxylic acid transport	11/342	98/18866	1.63e-06	0.000639403	0.000592084	SLC1A4/SLC22A6/SLC25A18/SNAP25/RAB3A/STX1A/SLC17A7/SYT1/TRH/SLC13A3/STXBP1	11
BP	GO:0031629	synaptic vesicle fusion to presynaptic active zone membrane	6/342	23/18866	2.64e-06	0.000909642	0.000842324	SNAP25/RAB3A/STX1A/SYT7/SYT1/STXBP1	6
BP	GO:0140029	exocytic process	10/342	84/18866	2.83e-06	0.000909642	0.000842324	SNAP25/RAB3A/STX1A/DMTN/SYT7/NAPB/UNC13A/SYT1/ERC2/STXBP1	10
BP	GO:0099500	vesicle fusion to plasma membrane	6/342	24/18866	3.47e-06	0.00102387	0.0009481	SNAP25/RAB3A/STX1A/SYT7/SYT1/STXBP1	6
BP	GO:0006836	neurotransmitter transport	16/342	229/18866	4.68e-06	0.00127373	0.00117946	SNAP25/CAMK2A/SV2B/RAB3A/STX1A/SYT7/SLC17A7/NAPB/SLC6A7/UNC13A/SYT1/PRKCG/SYN2/ERC2/STXBP1/RIMS3	16
BP	GO:0006865	amino acid transport	13/342	156/18866	5.52e-06	0.00131432	0.00121705	SLC1A4/SLC25A18/SNAP25/RAB3A/STX1A/SLC17A7/RGS4/SLC6A7/SYT1/TRH/SLC7A4/SLC7A3/STXBP1	13
BP	GO:0006821	chloride transport	11/342	111/18866	5.57e-06	0.00131432	0.00121705	SLC4A10/SLC1A4/SLC12A5/GABRA1/CLIC4/CA7/SLC17A7/GABRG2/GABRB2/GABRA5/ANO6	11
BP	GO:0042391	regulation of membrane potential	23/342	443/18866	6.73e-06	0.0014905	0.0013802	KCNC1/SCN8A/CACNB4/KCNE5/GABRA1/KCNAB2/BVES/HCN1/STX1A/KCNH3/SLC8A2/SLC17A7/KCNK3/CACNG2/RGS4/GABRG2/GABRB2/HCN3/MAPK8IP2/KCNIP2/KCNJ11/GABRA5/RIMS3	23
BP	GO:0036465	synaptic vesicle recycling	9/342	74/18866	7.46e-06	0.00155431	0.00143929	PACSIN1/RAB3A/STX1A/SYT7/SLC17A7/DNM1/SNAP91/SYT1/SNCB	9
BP	GO:0016079	synaptic vesicle exocytosis	11/342	121/18866	1.28e-05	0.00225352	0.00208674	SNAP25/RAB3A/STX1A/SYT7/NAPB/UNC13A/SYT1/PRKCG/ERC2/STXBP1/RIMS3	11
BP	GO:0061025	membrane fusion	13/342	169/18866	1.32e-05	0.00225352	0.00208674	PLA2G5/SNAP25/RAB3A/STX1A/SYT7/DNM1/MYOF/SYT1/RAB34/RAB7B/SYT13/NSF/STXBP1	13
BP	GO:0006906	vesicle fusion	10/342	101/18866	1.5e-05	0.00225352	0.00208674	PLA2G5/SNAP25/RAB3A/STX1A/SYT7/SYT1/RAB34/RAB7B/SYT13/STXBP1	10
BP	GO:0014047	glutamate secretion	7/342	45/18866	1.52e-05	0.00225352	0.00208674	SNAP25/RAB3A/STX1A/SLC17A7/SYT1/TRH/STXBP1	7
BP	GO:0048488	synaptic vesicle endocytosis	8/342	62/18866	1.55e-05	0.00225352	0.00208674	PACSIN1/STX1A/SYT7/SLC17A7/DNM1/SNAP91/SYT1/SNCB	8
BP	GO:0140238	presynaptic endocytosis	8/342	62/18866	1.55e-05	0.00225352	0.00208674	PACSIN1/STX1A/SYT7/SLC17A7/DNM1/SNAP91/SYT1/SNCB	8
BP	GO:0015698	inorganic anion transport	13/342	172/18866	1.59e-05	0.00225352	0.00208674	SLC4A10/SFRP4/SLC1A4/SLC22A6/SLC12A5/GABRA1/CLIC4/CA7/SLC17A7/GABRG2/GABRB2/GABRA5/ANO6	13
BP	GO:0050806	positive regulation of synaptic transmission	13/342	172/18866	1.59e-05	0.00225352	0.00208674	SNAP25/CACNG3/NRGN/CA7/STX1A/SYT7/SLC8A2/CACNG2/RGS4/UNC13A/SYT1/STXBP1/RIMS3	13
BP	GO:0007269	neurotransmitter secretion	13/342	175/18866	1.91e-05	0.002509	0.00232332	SNAP25/CAMK2A/RAB3A/STX1A/SYT7/NAPB/UNC13A/SYT1/PRKCG/SYN2/ERC2/STXBP1/RIMS3	13
BP	GO:0099643	signal release from synapse	13/342	175/18866	1.91e-05	0.002509	0.00232332	SNAP25/CAMK2A/RAB3A/STX1A/SYT7/NAPB/UNC13A/SYT1/PRKCG/SYN2/ERC2/STXBP1/RIMS3	13
BP	GO:0090385	phagosome-lysosome fusion	4/342	10/18866	2.04e-05	0.00258519	0.00239387	PLA2G5/SYT7/RAB34/RAB7B	4
BP	GO:0048278	vesicle docking	8/342	65/18866	2.21e-05	0.00268628	0.00248748	SNAP25/BVES/RAB3A/STX1A/UNC13A/SYT1/NSF/STXBP1	8
BP	GO:0046928	regulation of neurotransmitter secretion	10/342	106/18866	2.29e-05	0.00268628	0.00248748	CAMK2A/RAB3A/STX1A/SYT7/NAPB/UNC13A/SYT1/PRKCG/STXBP1/RIMS3	10
BP	GO:0051932	synaptic transmission, GABAergic	7/342	48/18866	2.35e-05	0.00268628	0.00248748	GABRA1/PHF24/CA7/GABRG2/GABRB2/GABRA5/STXBP1	7
BP	GO:0090174	organelle membrane fusion	10/342	107/18866	2.49e-05	0.00275454	0.00255069	PLA2G5/SNAP25/RAB3A/STX1A/SYT7/SYT1/RAB34/RAB7B/SYT13/STXBP1	10
BP	GO:0031630	regulation of synaptic vesicle fusion to presynaptic active zone membrane	4/342	11/18866	3.17e-05	0.00328113	0.00303831	RAB3A/SYT7/SYT1/STXBP1	4
BP	GO:0034776	response to histamine	4/342	11/18866	3.17e-05	0.00328113	0.00303831	HRH1/GABRA1/GABRG2/GABRB2	4
BP	GO:0034765	regulation of ion transmembrane transport	23/342	489/18866	3.24e-05	0.00328113	0.00303831	HECW1/KCNC1/SCN8A/CACNB4/KCNE5/STAC/KCNS2/KCNAB2/CACNG3/CLIC4/HCN1/KCNH3/CACNG2/RGS4/KCNV1/KCNS1/HAMP/HCN3/MAPK8IP2/KCNIP2/KCNJ11/SLN/ANO6	23
BP	GO:0015800	acidic amino acid transport	8/342	71/18866	4.23e-05	0.00412646	0.00382108	SLC25A18/SNAP25/RAB3A/STX1A/SLC17A7/SYT1/TRH/STXBP1	8
BP	GO:0098693	regulation of synaptic vesicle cycle	10/342	114/18866	4.31e-05	0.00412646	0.00382108	RAB3A/STX1A/SYT7/SLC17A7/DNM1/NAPB/SYT1/PRKCG/STXBP1/RIMS3	10
BP	GO:0016188	synaptic vesicle maturation	4/342	12/18866	4.68e-05	0.00422323	0.00391069	RAB3A/SLC17A7/UNC13A/STXBP1	4
BP	GO:0048167	regulation of synaptic plasticity	13/342	191/18866	4.79e-05	0.00422323	0.00391069	SLC4A10/HRH1/NCDN/SNAP25/CAMK2A/NRGN/RAB3A/SYT7/SLC8A2/CDC20/UNC13A/STXBP1/RIMS3	13
BP	GO:0001956	positive regulation of neurotransmitter secretion	5/342	23/18866	4.89e-05	0.00422323	0.00391069	STX1A/SYT7/UNC13A/SYT1/STXBP1	5
BP	GO:0048791	calcium ion-regulated exocytosis of neurotransmitter	5/342	23/18866	4.89e-05	0.00422323	0.00391069	SYT7/UNC13A/SYT1/STXBP1/RIMS3	5
BP	GO:0035249	synaptic transmission, glutamatergic	9/342	96/18866	6.18e-05	0.0052064	0.0048211	SLC1A4/CACNG3/SLC17A7/NAPB/CACNG2/UNC13A/SYT1/MAPK8IP2/STXBP1	9
BP	GO:0051588	regulation of neurotransmitter transport	10/342	120/18866	6.68e-05	0.00529146	0.00489986	CAMK2A/RAB3A/STX1A/SYT7/NAPB/UNC13A/SYT1/PRKCG/STXBP1/RIMS3	10
BP	GO:1902476	chloride transmembrane transport	9/342	97/18866	6.7e-05	0.00529146	0.00489986	SLC1A4/SLC12A5/GABRA1/CLIC4/SLC17A7/GABRG2/GABRB2/GABRA5/ANO6	9
BP	GO:0098656	anion transmembrane transport	17/342	315/18866	6.72e-05	0.00529146	0.00489986	SLC4A10/SLC1A4/SLC22A6/SLC25A18/SLC12A5/GABRA1/CLIC4/SLC17A7/RGS4/SLC6A7/GABRG2/GABRB2/GABRA5/SLC7A4/SLC7A3/SLC13A3/ANO6	17
BP	GO:0007612	learning	11/342	145/18866	6.89e-05	0.00530608	0.0049134	PRKAR2B/HRH1/SLC12A5/SNAP25/NRGN/SLC8A2/TBR1/FOSL1/MAPK8IP2/C1QL1/GABRA5	11
BP	GO:0021700	developmental maturation	16/342	287/18866	7.51e-05	0.00563905	0.00522173	SRRM4/FAM20C/PABPC1L/TGFB2/RAB3A/HOXA5/SLC17A7/CDC20/UNC13A/C3/ACTL6B/KCNIP2/C1QL1/REC8/STXBP1/ANO6	16
BP	GO:0046942	carboxylic acid transport	18/342	350/18866	7.67e-05	0.00563905	0.00522173	PLA2G5/SLC1A4/SLC22A6/SLC25A18/SNAP25/ABCC3/RAB3A/STX1A/SLC17A7/RGS4/SLC6A7/PLA2G2A/SYT1/TRH/SLC7A4/SLC7A3/SLC13A3/STXBP1	18
BP	GO:0051592	response to calcium ion	11/342	147/18866	7.8e-05	0.00563905	0.00522173	ADGRV1/SPARC/CLIC4/DMTN/SYT7/CPNE9/CACNG2/ALOX5AP/SYT1/KCNIP2/SYT13	11
BP	GO:0015849	organic acid transport	18/342	353/18866	8.55e-05	0.00605346	0.00560547	PLA2G5/SLC1A4/SLC22A6/SLC25A18/SNAP25/ABCC3/RAB3A/STX1A/SLC17A7/RGS4/SLC6A7/PLA2G2A/SYT1/TRH/SLC7A4/SLC7A3/SLC13A3/STXBP1	18
BP	GO:2000300	regulation of synaptic vesicle exocytosis	8/342	80/18866	0.000100128	0.006952	0.00643752	RAB3A/STX1A/SYT7/NAPB/SYT1/PRKCG/STXBP1/RIMS3	8
BP	GO:0001505	regulation of neurotransmitter levels	14/342	235/18866	0.000104686	0.00712872	0.00660116	SNAP25/CAMK2A/RAB3A/STX1A/SYT7/SLC17A7/NAPB/UNC13A/SYT1/PRKCG/SYN2/ERC2/STXBP1/RIMS3	14
BP	GO:0007214	gamma-aminobutyric acid signaling pathway	5/342	27/18866	0.000110538	0.00738516	0.00683862	GABRA1/PHF24/GABRG2/GABRB2/GABRA5	5
BP	GO:0001845	phagolysosome assembly	4/342	15/18866	0.000123659	0.00810885	0.00750875	PLA2G5/SYT7/RAB34/RAB7B	4
BP	GO:0071277	cellular response to calcium ion	8/342	83/18866	0.000129988	0.00836889	0.00774955	ADGRV1/CLIC4/DMTN/SYT7/CPNE9/ALOX5AP/SYT1/SYT13	8
BP	GO:0051590	positive regulation of neurotransmitter transport	5/342	28/18866	0.000132581	0.00838341	0.00776299	STX1A/SYT7/UNC13A/SYT1/STXBP1	5
BP	GO:0050890	cognition	16/342	302/18866	0.000135751	0.00843326	0.00780916	PRKAR2B/HRH1/ITGA3/SLC1A4/SLC12A5/SNAP25/NRGN/SLC8A2/SLC17A7/TBR1/FOSL1/HLA-DRA/MAPK8IP2/C1QL1/GABRA5/PRKCG	16
BP	GO:0048172	regulation of short-term neuronal synaptic plasticity	4/342	16/18866	0.00016253	0.00992276	0.00918843	SLC4A10/RAB3A/SLC8A2/UNC13A	4
BP	GO:0016050	vesicle organization	17/342	340/18866	0.000169275	0.0100845	0.00933819	PLEKHF1/PLA2G5/SNAP25/RAB3A/STX1A/SYT7/SLC17A7/DNM1/SNAP91/UNC13A/PI4K2B/SYT1/RAB34/RAB7B/SYT13/NSF/STXBP1	17
BP	GO:0030837	negative regulation of actin filament polymerization	7/342	65/18866	0.000170875	0.0100845	0.00933819	AVIL/DMTN/SCIN/CARMIL2/HIP1R/TMSB10/RDX	7
BP	GO:1904062	regulation of cation transmembrane transport	17/342	349/18866	0.00023034	0.013371	0.0123815	HECW1/KCNC1/CACNB4/KCNE5/STAC/KCNS2/KCNAB2/CACNG3/CACNG2/RGS4/KCNS1/HAMP/MAPK8IP2/KCNIP2/KCNJ11/SLN/ANO6	17
BP	GO:0048284	organelle fusion	10/342	140/18866	0.000240189	0.013673	0.0126611	PLA2G5/SNAP25/RAB3A/STX1A/SYT7/SYT1/RAB34/RAB7B/SYT13/STXBP1	10
BP	GO:0051952	regulation of amine transport	8/342	91/18866	0.000247125	0.013673	0.0126611	RAB3A/STX1A/SYT7/RGS4/SYT1/TRH/SYT13/STXBP1	8
BP	GO:1901379	regulation of potassium ion transmembrane transport	8/342	91/18866	0.000247125	0.013673	0.0126611	KCNC1/KCNE5/KCNS2/KCNAB2/RGS4/KCNS1/KCNIP2/ANO6	8
BP	GO:0007611	learning or memory	14/342	260/18866	0.000298873	0.0162817	0.0150768	PRKAR2B/HRH1/ITGA3/SLC12A5/SNAP25/NRGN/SLC8A2/SLC17A7/TBR1/FOSL1/MAPK8IP2/C1QL1/GABRA5/PRKCG	14
BP	GO:0045956	positive regulation of calcium ion-dependent exocytosis	4/342	19/18866	0.00033157	0.0177892	0.0164728	STX1A/SYT7/SYT1/STXBP1	4
BP	GO:0098661	inorganic anion transmembrane transport	9/342	121/18866	0.000362482	0.0191575	0.0177397	SLC1A4/SLC12A5/GABRA1/CLIC4/SLC17A7/GABRG2/GABRB2/GABRA5/ANO6	9
BP	GO:0061337	cardiac conduction	10/342	148/18866	0.000375467	0.0195209	0.0180762	CACNB4/KCNE5/CACNG3/SLC8A2/KCNK3/CACNG2/KCNIP2/KCNJ11/ITPR1/ATP2B3	10
BP	GO:0048168	regulation of neuronal synaptic plasticity	6/342	53/18866	0.000380384	0.0195209	0.0180762	SLC4A10/NCDN/CAMK2A/RAB3A/SLC8A2/UNC13A	6
BP	GO:0015837	amine transport	8/342	99/18866	0.000439334	0.022224	0.0205793	RAB3A/STX1A/SYT7/RGS4/SYT1/TRH/SYT13/STXBP1	8
BP	GO:0030100	regulation of endocytosis	12/342	210/18866	0.000470471	0.0234639	0.0217274	SFRP4/PACSIN1/SYT7/SLC17A7/DNM1/SNAP91/C3/LILRB1/TNK2/HIP1R/GPC3/ANO6	12
BP	GO:0032272	negative regulation of protein polymerization	7/342	79/18866	0.000573235	0.028013	0.0259399	AVIL/DMTN/SCIN/CARMIL2/HIP1R/TMSB10/RDX	7
BP	GO:2001257	regulation of cation channel activity	11/342	185/18866	0.000577505	0.028013	0.0259399	KCNC1/CACNB4/KCNE5/STAC/KCNS2/CACNG3/CACNG2/KCNS1/MAPK8IP2/KCNIP2/KCNJ11	11
BP	GO:0043266	regulation of potassium ion transport	8/342	107/18866	0.000738339	0.0353305	0.0327159	KCNC1/KCNE5/KCNS2/KCNAB2/RGS4/KCNS1/KCNIP2/ANO6	8
BP	GO:0051693	actin filament capping	5/342	41/18866	0.00083376	0.0392176	0.0363153	AVIL/DMTN/SCIN/CARMIL2/RDX	5
BP	GO:0008016	regulation of heart contraction	13/342	256/18866	0.000841723	0.0392176	0.0363153	CACNB4/KCNE5/CACNG3/TGFB2/BVES/SLC8A2/KCNK3/CACNG2/RGS4/KCNIP2/KCNJ11/ITPR1/ATP2B3	13
BP	GO:0009629	response to gravity	3/342	11/18866	0.00087452	0.039701	0.0367629	SPARC/STX1A/FOSL1	3
BP	GO:0016081	synaptic vesicle docking	3/342	11/18866	0.00087452	0.039701	0.0367629	SNAP25/STX1A/UNC13A	3
BP	GO:0050808	synapse organization	18/342	433/18866	0.000994001	0.0445539	0.0412567	CACNB4/GAP43/ITGA3/SPARC/GABRA1/CAMKV/RAB3A/SLC8A2/CACNG2/CDC20/GABRG2/UNC13A/C3/GABRB2/SNCB/C1QL1/ERC2/INA	18
BP	GO:0017158	regulation of calcium ion-dependent exocytosis	5/342	43/18866	0.00103978	0.0460232	0.0426172	STX1A/SYT7/SYT1/SYT13/STXBP1	5
BP	GO:0001778	plasma membrane repair	3/342	12/18866	0.00115042	0.0470982	0.0436127	RAB3A/SYT7/MYOF	3
BP	GO:0032412	regulation of ion transmembrane transporter activity	13/342	265/18866	0.00115354	0.0470982	0.0436127	HECW1/KCNC1/CACNB4/KCNE5/STAC/KCNS2/CACNG3/CACNG2/KCNS1/MAPK8IP2/KCNIP2/KCNJ11/SLN	13
BP	GO:0140056	organelle localization by membrane tethering	10/342	171/18866	0.00115358	0.0470982	0.0436127	PRKAR2B/SNAP25/BVES/RAB3A/STX1A/HAUS8/UNC13A/SYT1/NSF/STXBP1	10
BP	GO:0006904	vesicle docking involved in exocytosis	5/342	44/18866	0.00115589	0.0470982	0.0436127	SNAP25/RAB3A/STX1A/UNC13A/STXBP1	5
BP	GO:0030835	negative regulation of actin filament depolymerization	5/342	44/18866	0.00115589	0.0470982	0.0436127	AVIL/DMTN/SCIN/CARMIL2/RDX	5
BP	GO:0051016	barbed-end actin filament capping	4/342	26/18866	0.00115717	0.0470982	0.0436127	AVIL/SCIN/CARMIL2/RDX	4
BP	GO:0060384	innervation	4/342	26/18866	0.00115717	0.0470982	0.0436127	UNC13A/GABRB2/GABRA5/PRKCG	4
BP	GO:0060078	regulation of postsynaptic membrane potential	9/342	144/18866	0.00127027	0.0511137	0.0473311	GABRA1/STX1A/SLC8A2/SLC17A7/RGS4/GABRG2/GABRB2/MAPK8IP2/GABRA5	9
BP	GO:1903522	regulation of blood circulation	14/342	303/18866	0.00133865	0.0526898	0.0487905	CACNB4/HRH1/KCNE5/CACNG3/TGFB2/BVES/SLC8A2/KCNK3/CACNG2/RGS4/KCNIP2/KCNJ11/ITPR1/ATP2B3	14
BP	GO:0099590	neurotransmitter receptor internalization	4/342	27/18866	0.00133919	0.0526898	0.0487905	SNAP25/CACNG3/DNM1/CACNG2	4
CC	GO:0097060	synaptic membrane	27/364	387/19559	4.52e-09	9.48e-07	7.56e-07	KCNC1/ITGA3/SNAP25/GABRA1/CACNG3/HTR5A/NRGN/STX1A/SYT7/DNM1/CACNG2/FOSL1/SNAP91/GABRG2/UNC13A/GABRB2/SYT1/PRRT1/HIP1R/DDN/IQSEC3/STRN/GABRA5/PRKCG/ERC2/STXBP1/RIMS3	27
CC	GO:0099572	postsynaptic specialization	26/364	361/19559	4.56e-09	9.48e-07	7.56e-07	GAP43/GABRA1/KCNAB2/CAMK2A/CACNG3/CNN3/HTR5A/NRGN/STX1A/DMTN/SLC8A2/DNM1/CACNG2/GABRB2/CABP1/MAPK8IP2/PSD/HIP1R/RNF112/ITPR1/IQSEC3/STRN/GABRA5/PRKCG/SYN2/NSF	26
CC	GO:0034702	ion channel complex	23/364	299/19559	1.06e-08	1.47e-06	1.17e-06	KCNC1/SCN8A/CACNB4/KCNE5/KCNS2/SNAP25/GABRA1/KCNAB2/CACNG3/CLIC4/HCN1/STX1A/CACNG2/KCNV1/OLFM3/KCNS1/GABRG2/GABRB2/KCNN1/KCNIP2/KCNJ11/GABRA5/ANO6	23
CC	GO:1902495	transmembrane transporter complex	23/364	322/19559	4.22e-08	4.39e-06	3.5e-06	KCNC1/SCN8A/CACNB4/KCNE5/KCNS2/SNAP25/GABRA1/KCNAB2/CACNG3/CLIC4/HCN1/STX1A/CACNG2/KCNV1/OLFM3/KCNS1/GABRG2/GABRB2/KCNN1/KCNIP2/KCNJ11/GABRA5/ANO6	23
CC	GO:1990351	transporter complex	23/364	330/19559	6.61e-08	5.5e-06	4.38e-06	KCNC1/SCN8A/CACNB4/KCNE5/KCNS2/SNAP25/GABRA1/KCNAB2/CACNG3/CLIC4/HCN1/STX1A/CACNG2/KCNV1/OLFM3/KCNS1/GABRG2/GABRB2/KCNN1/KCNIP2/KCNJ11/GABRA5/ANO6	23
CC	GO:0098984	neuron to neuron synapse	24/364	368/19559	1.18e-07	8.22e-06	6.55e-06	GAP43/KCNAB2/CAMK2A/CACNG3/CNN3/NRGN/STX1A/DMTN/SYT7/SLC8A2/DNM1/CACNG2/SYT1/CABP1/MAPK8IP2/PSD/HIP1R/RNF112/ITPR1/IQSEC3/STRN/PRKCG/SYN2/NSF	24
CC	GO:0034705	potassium channel complex	12/364	96/19559	2.21e-07	1.31e-05	1.05e-05	KCNC1/KCNE5/KCNS2/SNAP25/KCNAB2/HCN1/STX1A/KCNV1/KCNS1/KCNN1/KCNIP2/KCNJ11	12
CC	GO:0014069	postsynaptic density	22/364	337/19559	3.96e-07	2.06e-05	1.64e-05	GAP43/KCNAB2/CAMK2A/CACNG3/CNN3/NRGN/STX1A/DMTN/SLC8A2/DNM1/CACNG2/CABP1/MAPK8IP2/PSD/HIP1R/RNF112/ITPR1/IQSEC3/STRN/PRKCG/SYN2/NSF	22
CC	GO:0032279	asymmetric synapse	22/364	343/19559	5.34e-07	2.47e-05	1.97e-05	GAP43/KCNAB2/CAMK2A/CACNG3/CNN3/NRGN/STX1A/DMTN/SLC8A2/DNM1/CACNG2/CABP1/MAPK8IP2/PSD/HIP1R/RNF112/ITPR1/IQSEC3/STRN/PRKCG/SYN2/NSF	22
CC	GO:0008076	voltage-gated potassium channel complex	11/364	88/19559	7.1e-07	2.95e-05	2.35e-05	KCNC1/KCNE5/KCNS2/SNAP25/KCNAB2/HCN1/STX1A/KCNV1/KCNS1/KCNN1/KCNIP2	11
CC	GO:0034703	cation channel complex	17/364	221/19559	9.06e-07	3.42e-05	2.73e-05	KCNC1/SCN8A/CACNB4/KCNE5/KCNS2/SNAP25/KCNAB2/CACNG3/HCN1/STX1A/CACNG2/KCNV1/OLFM3/KCNS1/KCNN1/KCNIP2/KCNJ11	17
CC	GO:0098982	GABA-ergic synapse	10/364	74/19559	1.1e-06	3.81e-05	3.04e-05	GAP43/GABRA1/SYT7/GABRG2/GABRB2/ATP2B3/IQSEC3/ACAN/GABRA5/ERC2	10
CC	GO:0044306	neuron projection terminus	13/364	149/19559	4.44e-06	0.000142164	0.000113314	KCNC1/SLC4A10/KCNAB2/PACSIN1/RAB3A/SYT7/SLC8A2/ATCAY/UNC13A/SYT1/HCN3/SNCB/PRKCG	13
CC	GO:0042734	presynaptic membrane	13/364	156/19559	7.36e-06	0.000218708	0.000174325	KCNC1/SNAP25/STX1A/SYT7/DNM1/FOSL1/SNAP91/UNC13A/SYT1/GABRA5/ERC2/STXBP1/RIMS3	13
CC	GO:0005802	trans-Golgi network	16/364	245/19559	1.53e-05	0.000424881	0.000338657	LGR6/MARCHF9/CALN1/ATP9A/RBFOX1/SNAP25/M6PR/PI4K2B/HLA-DPB1/HLA-DRA/CD74/MMP24/MARCHF4/NSG2/RAB7B/WLS	16
CC	GO:0032589	neuron projection membrane	8/364	61/19559	1.66e-05	0.000431645	0.000344049	KCNC1/ADGRV1/GABRA1/GABRG2/KCNJ11/DDN/GABRA5/WLS	8
CC	GO:0150034	distal axon	18/364	309/19559	2.15e-05	0.0005253	0.000418698	LMTK2/KCNC1/SLC4A10/GAP43/ITGA3/SNAP25/KCNAB2/PACSIN1/RAB3A/SYT7/SLC8A2/ATCAY/BASP1/UNC13A/HCN3/SNCB/PRKCG/ERC2	18
CC	GO:0043679	axon terminus	11/364	130/19559	3.21e-05	0.000743015	0.000592231	KCNC1/SLC4A10/KCNAB2/PACSIN1/RAB3A/SYT7/SLC8A2/UNC13A/HCN3/SNCB/PRKCG	11
CC	GO:0030658	transport vesicle membrane	14/364	209/19559	3.94e-05	0.000861879	0.000686973	SV2B/NRGN/RAB3A/STX1A/SYT7/SLC17A7/SVOP/UNC13A/HLA-DPB1/HLA-DRA/CD74/SYT1/ITPR1/SYN2	14
CC	GO:0070382	exocytic vesicle	14/364	223/19559	7.95e-05	0.00165302	0.00131756	SNAP25/SV2B/RAB3A/STX1A/SYT7/SLC17A7/DNM1/SVOP/SNAP91/UNC13A/SYT1/RNF112/SYN2/SYT13	14
CC	GO:0030133	transport vesicle	20/364	410/19559	9.32e-05	0.00184603	0.00147141	SNAP25/SV2B/NRGN/RAB3A/STX1A/SYT7/SLC17A7/DNM1/M6PR/SVOP/SNAP91/UNC13A/HLA-DPB1/HLA-DRA/CD74/SYT1/RNF112/ITPR1/SYN2/SYT13	20
CC	GO:0031256	leading edge membrane	12/364	175/19559	0.000111543	0.00210918	0.00168115	KCNC1/CD44/ADGRV1/GABRA1/PACSIN1/GABRG2/PSD/HIP1R/KCNJ11/DDN/GABRA5/WLS	12
CC	GO:0008021	synaptic vesicle	13/364	205/19559	0.000128589	0.00225378	0.00179641	SNAP25/SV2B/RAB3A/STX1A/SYT7/SLC17A7/DNM1/SVOP/SNAP91/UNC13A/SYT1/RNF112/SYN2	13
CC	GO:0032590	dendrite membrane	6/364	43/19559	0.00013588	0.00225378	0.00179641	KCNC1/GABRA1/GABRG2/DDN/GABRA5/WLS	6
CC	GO:0030672	synaptic vesicle membrane	9/364	104/19559	0.000140861	0.00225378	0.00179641	SV2B/RAB3A/STX1A/SYT7/SLC17A7/SVOP/UNC13A/SYT1/SYN2	9
CC	GO:0099501	exocytic vesicle membrane	9/364	104/19559	0.000140861	0.00225378	0.00179641	SV2B/RAB3A/STX1A/SYT7/SLC17A7/SVOP/UNC13A/SYT1/SYN2	9
CC	GO:0098978	glutamatergic synapse	18/364	361/19559	0.000158349	0.00243974	0.00194463	PRKAR2B/SPARC/SNAP25/CACNG3/CAMKV/NRGN/STX1A/SYT7/DNM1/CACNG2/UNC13A/SYT1/PRRT1/ATP2B3/ACAN/SYN2/ERC2/STXBP1	18
CC	GO:0042613	MHC class II protein complex	4/364	16/19559	0.000179874	0.00267242	0.00213009	HLA-DPB1/HLA-DRA/HLA-DMA/CD74	4
CC	GO:0098791	Golgi apparatus subcompartment	18/364	368/19559	0.000200563	0.00287705	0.00229319	LGR6/MARCHF9/CALN1/ATP9A/RBFOX1/SNAP25/M6PR/PI4K2B/HLA-DPB1/HLA-DRA/CD74/MMP24/MARCHF4/RAB34/NSG2/RAB7B/NSF/WLS	18
CC	GO:0030666	endocytic vesicle membrane	11/364	164/19559	0.000259276	0.00356991	0.00284545	CAMK2A/CACNG3/SYT7/CACNG2/HLA-DPB1/HLA-DRA/COLEC12/CD74/RAB34/RAB7B/WLS	11
CC	GO:0031253	cell projection membrane	17/364	344/19559	0.000266027	0.00356991	0.00284545	KCNC1/CD44/GAP43/ITGA3/ADGRV1/GABRA1/PACSIN1/BVES/DMTN/CDHR1/GABRG2/PSD/HIP1R/KCNJ11/DDN/GABRA5/WLS	17
CC	GO:0034707	chloride channel complex	6/364	50/19559	0.000317492	0.0041274	0.00328981	GABRA1/CLIC4/GABRG2/GABRB2/GABRA5/ANO6	6
CC	GO:0030665	clathrin-coated vesicle membrane	9/364	118/19559	0.000365219	0.00438289	0.00349344	NRGN/RAB3A/SLC17A7/M6PR/HLA-DPB1/HLA-DRA/CD74/SYT1/HIP1R	9
CC	GO:1902711	GABA-A receptor complex	4/364	19/19559	0.000366522	0.00438289	0.00349344	GABRA1/GABRG2/GABRB2/GABRA5	4
CC	GO:0032588	trans-Golgi network membrane	8/364	94/19559	0.000368752	0.00438289	0.00349344	LGR6/CALN1/M6PR/HLA-DPB1/HLA-DRA/CD74/MMP24/NSG2	8
CC	GO:0031984	organelle subcompartment	18/364	392/19559	0.000428972	0.00495702	0.00395106	LGR6/MARCHF9/CALN1/ATP9A/RBFOX1/SNAP25/M6PR/PI4K2B/HLA-DPB1/HLA-DRA/CD74/MMP24/MARCHF4/RAB34/NSG2/RAB7B/NSF/WLS	18
CC	GO:1902710	GABA receptor complex	4/364	20/19559	0.000451465	0.00507594	0.00404585	GABRA1/GABRG2/GABRB2/GABRA5	4
CC	GO:0048786	presynaptic active zone	7/364	76/19559	0.000530175	0.00580402	0.00462618	RAB3A/STX1A/SLC17A7/UNC13A/ERC2/STXBP1/RIMS3	7
CC	GO:0099699	integral component of synaptic membrane	10/364	154/19559	0.000631658	0.00673768	0.00537037	KCNC1/GABRA1/CACNG3/HTR5A/STX1A/SYT7/CACNG2/GABRB2/PRRT1/GABRA5	10
CC	GO:0045211	postsynaptic membrane	14/364	280/19559	0.000811837	0.00837527	0.00667563	KCNC1/GABRA1/CACNG3/HTR5A/NRGN/DNM1/CACNG2/GABRG2/GABRB2/PRRT1/DDN/IQSEC3/STRN/GABRA5	14
CC	GO:0030139	endocytic vesicle	15/364	313/19559	0.000825447	0.00837527	0.00667563	PLA2G5/SPARC/CAMK2A/CACNG3/SYT7/CACNG2/ZYX/HLA-DPB1/HLA-DRA/COLEC12/CD74/RAB34/RAB7B/STXBP1/WLS	15
CC	GO:0030136	clathrin-coated vesicle	11/364	194/19559	0.00106144	0.0105133	0.00837977	NRGN/RAB3A/SLC17A7/M6PR/SNAP91/HLA-DPB1/HLA-DRA/CD74/SYT1/TNK2/HIP1R	11
CC	GO:0042611	MHC protein complex	4/364	25/19559	0.00109535	0.0105969	0.00844639	HLA-DPB1/HLA-DRA/HLA-DMA/CD74	4
CC	GO:0099240	intrinsic component of synaptic membrane	10/364	166/19559	0.00112463	0.0106329	0.00847511	KCNC1/GABRA1/CACNG3/HTR5A/STX1A/SYT7/CACNG2/GABRB2/PRRT1/GABRA5	10
CC	GO:0060198	clathrin-sculpted vesicle	3/364	12/19559	0.00124128	0.011475	0.0091463	RAB3A/SLC17A7/SYT1	3
CC	GO:0030135	coated vesicle	14/364	298/19559	0.00147014	0.0132952	0.0105971	PACSIN1/NRGN/RAB3A/SLC17A7/PITPNM3/M6PR/ERGIC2/SNAP91/HLA-DPB1/HLA-DRA/CD74/SYT1/TNK2/HIP1R	14
CC	GO:0099055	integral component of postsynaptic membrane	8/364	117/19559	0.00156302	0.0138344	0.0110269	KCNC1/GABRA1/CACNG3/HTR5A/CACNG2/GABRB2/PRRT1/GABRA5	8
CC	GO:0098936	intrinsic component of postsynaptic membrane	8/364	122/19559	0.00203772	0.0176603	0.0140764	KCNC1/GABRA1/CACNG3/HTR5A/CACNG2/GABRB2/PRRT1/GABRA5	8
CC	GO:0098831	presynaptic active zone cytoplasmic component	3/364	15/19559	0.00246299	0.0209102	0.0166668	UNC13A/ERC2/RIMS3	3
CC	GO:0099060	integral component of postsynaptic specialization membrane	6/364	74/19559	0.00254926	0.0212098	0.0169056	GABRA1/CACNG3/HTR5A/CACNG2/GABRB2/GABRA5	6
CC	GO:0098948	intrinsic component of postsynaptic specialization membrane	6/364	77/19559	0.00311481	0.0254071	0.0202511	GABRA1/CACNG3/HTR5A/CACNG2/GABRB2/GABRA5	6
CC	GO:0043197	dendritic spine	9/364	175/19559	0.00560913	0.044873	0.0357667	PRKAR2B/CAMK2A/CNN3/NRGN/SLC8A2/DNM1/PSD/HIP1R/STRN	9
CC	GO:0031252	cell leading edge	16/364	421/19559	0.00577787	0.0453508	0.0361475	KCNC1/CD44/AVIL/ADGRV1/GABRA1/PACSIN1/TNFRSF12A/GABRG2/CARMIL2/PSD/HIP1R/KCNJ11/DDN/GABRA5/RDX/WLS	16
CC	GO:0044309	neuron spine	9/364	177/19559	0.00603172	0.0464666	0.0370369	PRKAR2B/CAMK2A/CNN3/NRGN/SLC8A2/DNM1/PSD/HIP1R/STRN	9
CC	GO:0031091	platelet alpha granule	6/364	91/19559	0.00705772	0.053382	0.0425489	SPARC/TGFB2/TIMP1/IGF2/CYB5R1/STXBP1	6
CC	GO:0030662	coated vesicle membrane	9/364	183/19559	0.0074478	0.0552129	0.0440082	NRGN/RAB3A/SLC17A7/M6PR/HLA-DPB1/HLA-DRA/CD74/SYT1/HIP1R	9
CC	GO:0099738	cell cortex region	4/364	42/19559	0.00756523	0.0552129	0.0440082	UNC13A/HAMP/ERC2/RIMS3	4
CC	GO:0044304	main axon	5/364	68/19559	0.00868762	0.0623112	0.0496661	KCNC1/SCN8A/KCNAB2/DNM1/KCNJ11	5
MF	GO:0022836	gated channel activity	27/350	337/18352	3.62e-10	2.14e-07	1.84e-07	KCNC1/SCN8A/CACNB4/KCNE5/KCNS2/SNAP25/GABRA1/KCNAB2/CACNG3/CLIC4/HCN1/KCNH3/SLC17A7/FAM155A/KCNK3/CACNG2/KCNV1/KCNS1/GABRG2/GABRB2/HCN3/KCNN1/KCNIP2/KCNJ11/ITPR1/GABRA5/ANO6	27
MF	GO:0005244	voltage-gated ion channel activity	19/350	197/18352	7.9e-09	1.39e-06	1.19e-06	KCNC1/SCN8A/CACNB4/KCNE5/KCNS2/SNAP25/KCNAB2/CACNG3/CLIC4/HCN1/KCNH3/KCNK3/CACNG2/KCNV1/KCNS1/HCN3/KCNIP2/KCNJ11/ANO6	19
MF	GO:0022832	voltage-gated channel activity	19/350	197/18352	7.9e-09	1.39e-06	1.19e-06	KCNC1/SCN8A/CACNB4/KCNE5/KCNS2/SNAP25/KCNAB2/CACNG3/CLIC4/HCN1/KCNH3/KCNK3/CACNG2/KCNV1/KCNS1/HCN3/KCNIP2/KCNJ11/ANO6	19
MF	GO:0022843	voltage-gated cation channel activity	16/350	140/18352	1.09e-08	1.39e-06	1.19e-06	KCNC1/CACNB4/KCNE5/KCNS2/SNAP25/KCNAB2/CACNG3/HCN1/KCNH3/KCNK3/CACNG2/KCNV1/KCNS1/HCN3/KCNIP2/KCNJ11	16
MF	GO:0005249	voltage-gated potassium channel activity	13/350	88/18352	1.17e-08	1.39e-06	1.19e-06	KCNC1/KCNE5/KCNS2/SNAP25/KCNAB2/HCN1/KCNH3/KCNK3/KCNV1/KCNS1/HCN3/KCNIP2/KCNJ11	13
MF	GO:0005216	ion channel activity	28/350	431/18352	1.81e-08	1.79e-06	1.54e-06	KCNC1/SCN8A/CACNB4/KCNE5/SLC1A4/KCNS2/SNAP25/GABRA1/KCNAB2/CACNG3/CLIC4/HCN1/KCNH3/SLC17A7/FAM155A/KCNK3/CACNG2/KCNV1/KCNS1/GABRG2/GABRB2/HCN3/KCNN1/KCNIP2/KCNJ11/ITPR1/GABRA5/ANO6	28
MF	GO:0046873	metal ion transmembrane transporter activity	27/350	428/18352	6.01e-08	5.09e-06	4.37e-06	KCNC1/SLC4A10/SCN8A/CACNB4/KCNE5/KCNS2/SLC12A5/SNAP25/KCNAB2/CACNG3/HCN1/KCNH3/SLC8A2/SLC17A7/FAM155A/KCNK3/CACNG2/KCNV1/KCNS1/SLC6A7/HCN3/KCNN1/KCNIP2/KCNJ11/ITPR1/ATP2B3/SLC13A3	27
MF	GO:0005267	potassium channel activity	14/350	120/18352	7.02e-08	5.2e-06	4.47e-06	KCNC1/KCNE5/KCNS2/SNAP25/KCNAB2/HCN1/KCNH3/KCNK3/KCNV1/KCNS1/HCN3/KCNN1/KCNIP2/KCNJ11	14
MF	GO:0015267	channel activity	28/350	479/18352	1.66e-07	1.03e-05	8.84e-06	KCNC1/SCN8A/CACNB4/KCNE5/SLC1A4/KCNS2/SNAP25/GABRA1/KCNAB2/CACNG3/CLIC4/HCN1/KCNH3/SLC17A7/FAM155A/KCNK3/CACNG2/KCNV1/KCNS1/GABRG2/GABRB2/HCN3/KCNN1/KCNIP2/KCNJ11/ITPR1/GABRA5/ANO6	28
MF	GO:0022803	passive transmembrane transporter activity	28/350	480/18352	1.74e-07	1.03e-05	8.84e-06	KCNC1/SCN8A/CACNB4/KCNE5/SLC1A4/KCNS2/SNAP25/GABRA1/KCNAB2/CACNG3/CLIC4/HCN1/KCNH3/SLC17A7/FAM155A/KCNK3/CACNG2/KCNV1/KCNS1/GABRG2/GABRB2/HCN3/KCNN1/KCNIP2/KCNJ11/ITPR1/GABRA5/ANO6	28
MF	GO:0015079	potassium ion transmembrane transporter activity	15/350	156/18352	3.15e-07	1.7e-05	1.46e-05	KCNC1/KCNE5/KCNS2/SLC12A5/SNAP25/KCNAB2/HCN1/KCNH3/KCNK3/KCNV1/KCNS1/HCN3/KCNN1/KCNIP2/KCNJ11	15
MF	GO:0005516	calmodulin binding	16/350	200/18352	1.54e-06	7.59e-05	6.52e-05	GAP43/CAMKK1/CAMK2A/CAMKV/CNN3/NRGN/SYT7/SLC8A2/CAMKK2/RGS4/UNC13A/SYT1/KCNN1/ATP2B3/STRN/PDE1A	16
MF	GO:0005261	cation channel activity	21/350	334/18352	1.93e-06	8.82e-05	7.58e-05	KCNC1/SCN8A/CACNB4/KCNE5/KCNS2/SNAP25/KCNAB2/CACNG3/HCN1/KCNH3/FAM155A/KCNK3/CACNG2/KCNV1/KCNS1/HCN3/KCNN1/KCNIP2/KCNJ11/ITPR1/ANO6	21
MF	GO:0015077	monovalent inorganic cation transmembrane transporter activity	21/350	381/18352	1.48e-05	0.000625031	0.000536993	KCNC1/SLC4A10/SCN8A/KCNE5/KCNS2/SLC12A5/SNAP25/KCNAB2/HCN1/KCNH3/SLC8A2/SLC17A7/KCNK3/KCNV1/KCNS1/SLC6A7/HCN3/KCNN1/KCNIP2/KCNJ11/SLC13A3	21
MF	GO:0005543	phospholipid binding	23/350	454/18352	2.24e-05	0.000847945	0.000728509	GAP43/PLEKHF1/PLA2G5/AVIL/VEPH1/TTPA/PACSIN1/NRGN/SYT7/CPNE9/AMER3/SNAP91/UNC13A/PLA2G2A/MYOF/SCIN/SYT1/GSDMD/CARMIL2/PSD/HIP1R/ITPR1/SYT13	23
MF	GO:0099095	ligand-gated anion channel activity	5/350	19/18352	2.29e-05	0.000847945	0.000728509	GABRA1/SLC17A7/GABRG2/GABRB2/GABRA5	5
MF	GO:0005546	phosphatidylinositol-4,5-bisphosphate binding	9/350	82/18352	2.59e-05	0.000904714	0.000777282	AVIL/TTPA/SYT7/AMER3/SNAP91/SCIN/SYT1/GSDMD/HIP1R	9
MF	GO:1901981	phosphatidylinositol phosphate binding	13/350	179/18352	4.1e-05	0.00134926	0.00115921	GAP43/PLEKHF1/AVIL/VEPH1/TTPA/NRGN/SYT7/AMER3/SNAP91/SCIN/SYT1/GSDMD/HIP1R	13
MF	GO:0000149	SNARE binding	10/350	115/18352	7.08e-05	0.00221107	0.00189963	SNAP25/STX1A/SYT7/NAPB/SNAP91/UNC13A/SYT1/SYT13/NSF/STXBP1	10
MF	GO:0022851	GABA-gated chloride ion channel activity	4/350	13/18352	8.11e-05	0.00240585	0.00206698	GABRA1/GABRG2/GABRB2/GABRA5	4
MF	GO:0005254	chloride channel activity	8/350	75/18352	8.96e-05	0.00253112	0.0021746	SLC1A4/GABRA1/CLIC4/SLC17A7/GABRG2/GABRB2/GABRA5/ANO6	8
MF	GO:0015103	inorganic anion transmembrane transporter activity	11/350	145/18352	0.000107853	0.00290713	0.00249765	SLC4A10/SLC1A4/SLC22A6/SLC12A5/GABRA1/CLIC4/SLC17A7/GABRG2/GABRB2/GABRA5/ANO6	11
MF	GO:0017075	syntaxin-1 binding	5/350	26/18352	0.000115972	0.00299006	0.0025689	SNAP25/UNC13A/SYT1/NSF/STXBP1	5
MF	GO:0015108	chloride transmembrane transporter activity	9/350	102/18352	0.000145235	0.00356499	0.00306285	SLC1A4/SLC12A5/GABRA1/CLIC4/SLC17A7/GABRG2/GABRB2/GABRA5/ANO6	9
MF	GO:0005237	inhibitory extracellular ligand-gated ion channel activity	4/350	15/18352	0.000150295	0.00356499	0.00306285	GABRA1/GABRG2/GABRB2/GABRA5	4
MF	GO:0005253	anion channel activity	8/350	87/18352	0.000254735	0.00580992	0.00499157	SLC1A4/GABRA1/CLIC4/SLC17A7/GABRG2/GABRB2/GABRA5/ANO6	8
MF	GO:0004890	GABA-A receptor activity	4/350	19/18352	0.000401781	0.0088243	0.00758136	GABRA1/GABRG2/GABRB2/GABRA5	4
MF	GO:1902936	phosphatidylinositol bisphosphate binding	9/350	119/18352	0.000462388	0.00979271	0.00841337	AVIL/TTPA/SYT7/AMER3/SNAP91/SCIN/SYT1/GSDMD/HIP1R	9
MF	GO:0008509	anion transmembrane transporter activity	17/350	357/18352	0.000533249	0.0105552	0.00906847	SLC4A10/SLC1A4/SLC22A6/SLC25A18/SLC12A5/GABRA1/ABCC3/CLIC4/SLC17A7/SLC6A7/GABRG2/GABRB2/GABRA5/SLC7A4/SLC7A3/SLC13A3/ANO6	17
MF	GO:0035091	phosphatidylinositol binding	14/350	262/18352	0.000533991	0.0105552	0.00906847	GAP43/PLEKHF1/AVIL/VEPH1/TTPA/NRGN/SYT7/AMER3/SNAP91/SCIN/SYT1/GSDMD/HIP1R/ITPR1	14
MF	GO:0019905	syntaxin binding	7/350	78/18352	0.000715286	0.0134312	0.0115393	SNAP25/SYT7/NAPB/UNC13A/SYT1/NSF/STXBP1	7
MF	GO:0016917	GABA receptor activity	4/350	22/18352	0.000724785	0.0134312	0.0115393	GABRA1/GABRG2/GABRB2/GABRA5	4
MF	GO:0001786	phosphatidylserine binding	6/350	58/18352	0.000809411	0.0145449	0.0124962	GAP43/SYT7/SCIN/SYT1/GSDMD/SYT13	6
MF	GO:0030552	cAMP binding	4/350	23/18352	0.000864281	0.0150741	0.0129508	PRKAR2B/BVES/HCN1/HCN3	4
MF	GO:0008503	benzodiazepine receptor activity	3/350	11/18352	0.00101276	0.0171591	0.0147422	GABRA1/GABRG2/GABRA5	3
MF	GO:0023023	MHC protein complex binding	4/350	25/18352	0.00119815	0.0197363	0.0169563	HLA-DRA/HLA-DMA/CD74/LILRB1	4
MF	GO:0030276	clathrin binding	6/350	67/18352	0.00172951	0.0277188	0.0238145	SYT7/SNAP91/SYT1/NSG2/HIP1R/SYT13	6
MF	GO:0004683	calmodulin-dependent protein kinase activity	4/350	28/18352	0.00185401	0.0289323	0.0248571	CAMKK1/CAMK2A/CAMKV/CAMKK2	4
MF	GO:0016247	channel regulator activity	9/350	148/18352	0.00216762	0.0329589	0.0283165	KCNE5/KCNAB2/CACNG3/STX1A/CACNG2/KCNV1/KCNS1/KCNIP2/ITPR1	9
MF	GO:0004857	enzyme inhibitor activity	16/350	383/18352	0.002939	0.0435707	0.0374336	LMTK2/PRKAR2B/SERPINB8/CST3/CDKN2C/PTTG1/TIMP1/RARRES1/C3/PINLYP/SNCB/CABP1/TNK2/GPC3/SLN/CARD16	16
MF	GO:0015172	acidic amino acid transmembrane transporter activity	3/350	16/18352	0.00320246	0.0441642	0.0379435	SLC1A4/SLC25A18/SLC17A7	3
MF	GO:0015556	C4-dicarboxylate transmembrane transporter activity	3/350	16/18352	0.00320246	0.0441642	0.0379435	SLC1A4/SLC25A18/SLC13A3	3
MF	GO:0023026	MHC class II protein complex binding	3/350	16/18352	0.00320246	0.0441642	0.0379435	HLA-DRA/HLA-DMA/CD74	3
MF	GO:0015459	potassium channel regulator activity	5/350	53/18352	0.00332398	0.0447982	0.0384882	KCNE5/KCNAB2/KCNV1/KCNS1/KCNIP2	5
MF	GO:0044325	ion channel binding	8/350	132/18352	0.00384175	0.0506257	0.0434949	KCNC1/KCNE5/STAC/KCNAB2/STX1A/KCNIP2/KCNJ11/RIMS3	8
