# Supplementary material for: Multi-Omics Analysis Based on Genomic Instability for Prognostic Prediction in Lower-Grade Glioma
Source: Front Genet. 2022 Jan 5;12:758596. doi: 10.3389/fgene.2021.758596 (PMC8766732; doi:10.3389/fgene.2021.758596)
Supplement: Supplementary file 9 [file Table7.XLS]

id	futime	fustat	CRNDE	AL390755.1	TGFB2-AS1	AC025171.5	AL049749.1	riskScore	risk
TCGA-DU-8163	1.72328767123288	0	0.636034859	1.662961164	1.404529401	0.082961069	0.513255978	0.822901571694932	high
TCGA-E1-A7Z6	2.6958904109589	1	0.2697152	8.971767	4.533783	0.2127837	2.106289	0.957498213726919	high
TCGA-S9-A6TS	5.18082191780822	1	2.016854	3.524981	0.8630378	0.2717068	0.2433985	1.09388309372554	high
TCGA-FG-5965	2.68219178082192	0	3.90953375466667	6.32532749	1.19911218366667	0.0931111686666667	1.58381828433333	1.20042300459154	high
TCGA-DH-A7US	1.09315068493151	0	0.2510084	6.463797	0.2703861	0.2250891	3.574487	0.656198011162433	low
TCGA-DU-5852	0.561643835616438	1	6.276851	46.37789	3.085722	1.304218	0.3078721	7.00851007570043	high
TCGA-FG-5963	1.4986301369863	0	5.6872559545	5.945808914	2.0669794175	0.338950172	0.061251404	1.97602729532269	high
TCGA-DU-7007	5.24657534246575	1	2.182365	2.172779	27.98836	0.1473489	0.04766562	3.8099973464379	high
TCGA-DH-A669	2.51780821917808	1	2.8239525	5.3673715	1.04743975	0.100828785	5.798261	0.703974873892695	low
TCGA-DU-5870	15.1945205479452	0	0.05001791	4.2657335	1.02946205	0.18349625	6.675689	0.472939250764121	low
TCGA-HT-7607	0.263013698630137	1	0.2968288	4.003064	2.984276	0.032264	2.160463	0.747904272657889	low
TCGA-VV-A86M	1.33424657534247	0	1.486856	4.765534	1.057082	0.3490878	0.1270415	1.10848706489004	high
TCGA-FG-8182	1.13972602739726	0	0.3468626	0.6861622	1.103033	0.1985395	2.049367	0.705721194795804	low
TCGA-VM-A8CH	1.95616438356164	0	0.2417061	2.892846	0.8201516	0.2600967	0.2409412	0.866598101583451	high
TCGA-FG-7641	0.857534246575342	0	0.2128068	4.931451	1.432721	0.1084274	4.135339	0.605351444930363	low
TCGA-DB-A4XC	3.89315068493151	0	0.5381225	2.137733	1.467277	0.1974091	2.634203	0.715119555910275	low
TCGA-E1-5318	6.51780821917808	1	0.2185429	2.891805	0.2739735	0.09215171	2.199976	0.653469798219573	low
TCGA-DU-6402	0.586301369863014	1	1.354248	76.29533	17.38456	1.178315	0.0231793	12.7157820697821	high
TCGA-DH-A66F	1.43287671232877	0	0.3363803	7.054172	0.6610415	0.1556401	3.269006	0.680086744304667	low
TCGA-HT-8105	0.520547945205479	0	0.156178	3.85218	1.261761	0.3298719	7.910553	0.459399266285084	low
TCGA-HT-7483	14.3972602739726	0	0.4407382	1.79317	0.7543901	0.2375017	0.9840017	0.802786764019365	high
TCGA-FG-A6J3	1.85479452054795	0	6.317486	8.091535	4.411281	0.2246419	0	2.36628354589514	high
TCGA-E1-A7Z2	1.09041095890411	1	2.652604	14.16244	3.739317	1.902448	0.6092649	3.32602277738054	high
TCGA-HT-7609	3.83287671232877	0	0.623121	8.972149	2.072902	0.1434294	0.6785662	0.980151258521602	high
TCGA-E1-A7YI	0.304109589041096	1	7.543831	44.61404	2.999961	0.1720687	0.08349324	4.81312763068446	high
TCGA-DB-A4XB	2.51780821917808	0	1.343073	0.7568027	0.3516423	0.2128965	3.054853	0.706653252182697	low
TCGA-HT-7689	1.24657534246575	0	0.8595768	3.990011	2.817652	0.1378509	0.5518398	0.963487376909481	high
TCGA-S9-A6TU	7.26027397260274	0	0.5284486	21.4248	0.4980889	0.3231004	0.1254229	1.28436761428241	high
TCGA-HT-8010	0.136986301369863	0	0.7538	3.460511	2.447919	0.23496	2.446833	0.814907505841686	high
TCGA-DU-A5TS	2.64109589041096	0	2.521322	1.484155	0.3182772	0.1926961	0.4407967	1.03473870934436	high
TCGA-DU-A6S7	1.74794520547945	0	2.167942	0.4251187	0.4203551	0.1484569	0.1852356	0.980452787853981	high
TCGA-HT-A61B	1.46027397260274	0	2.83497	10.75877	3.112752	0.511858	0.06773725	1.73530240418086	high
TCGA-QH-A65X	1.32054794520548	0	0.2387064	1.008808	0.2812407	0.2189223	5.240588	0.509394106838632	low
TCGA-HT-8019	2.75068493150685	0	0.06488448	1.828075	1.456115	0.1234216	3.07996	0.623453009475939	low
TCGA-HT-7480	6.26575342465753	0	0.1062234	1.996354	0.4795701	0.09168898	3.781687	0.554974996120641	low
TCGA-P5-A5F0	0.786301369863014	0	0.08541015	0.3048071	1.610066	0.04641856	5.777348	0.463331219802399	low
TCGA-TQ-A7RV	5.11780821917808	0	0.1840736	2.222221	1.1464167	0.1838963	0.49077815	0.81554841265551	high
TCGA-QH-A6X3	0.857534246575342	0	1.983002	7.492271	1.129662	0.2279789	0.4223775	1.14345765142455	high
TCGA-WY-A85E	1.73424657534247	0	1.632248	1.124622	1.718674	0.1702711	5.673307	0.608390392058118	low
TCGA-HT-7855	1.6027397260274	0	0.8358837	25.22	0.783842	0.3102926	0.2922712	1.41725322322657	high
TCGA-E1-A7YD	1.19178082191781	1	14.86711	6.87172	3.368323	5.051902	0	55.1555545911055	high
TCGA-DU-8162	1.21643835616438	1	1.048623	7.819871	4.075053	0.1136201	1.512195	1.01696072229195	high
TCGA-HT-A5RC	0.443835616438356	1	6.442745	36.21478	16.2471	0.7741737	0	9.00166305499853	high
TCGA-HT-7605	0.380821917808219	0	0.08479401	3.812863	1.255926	0.2073766	4.528161	0.584637221509259	low
TCGA-FG-6689	0.520547945205479	0	0.2540178	3.080992	1.462199	0.09318589	1.198245	0.763343639196713	low
TCGA-FG-6692	1.13150684931507	0	2.186856	35.97747	2.834521	2.915734	0	7.47362080313783	high
TCGA-DU-8168	1.18082191780822	0	0.08390258	1.781787	0.5295691	0.1923717	10.32395	0.319929359625699	low
TCGA-HT-7880	0.443835616438356	0	0.2169115	1.367617	1.278798	0.200726	2.149728	0.703535952182021	low
TCGA-TQ-A7RG	1.64109589041096	0	0.09926214	9.782653	0.2405815	0.1213803	5.72485	0.536496457790109	low
TCGA-HT-7693	1.46027397260274	0	1.911228	45.41533	1.584536	0.6939859	3.624953	2.12574176921312	high
TCGA-DU-A7TD	0.624657534246575	1	9.033022274	27.727428074	2.695847773	3.057426498	0.033463791	15.5437028345882	high
TCGA-FG-8186	1.33424657534247	0	1.111309	3.126916	0.9746137	0.07152304	4.112575	0.629690249781074	low
TCGA-DU-8161	1.97808219178082	1	1.472700627	32.924153286	13.980080007	1.875892442	0.262150032	6.7216844348106	high
TCGA-HT-8563	2.35616438356164	0	0.6037565	44.88508	15.51766	0.1784875	0	3.83536457329038	high
TCGA-TM-A7CF	4.62465753424657	0	0.265545196	1.4010026695	0.433855742	0.100011594	0.819070825	0.733037382373606	low
TCGA-S9-A6WN	1.32602739726027	0	0.2545016	41.67624	5.107129	0.02007814	2.718173	1.53834267795305	high
TCGA-DU-8165	1.59452054794521	0	16.58889	0.8261644	13.44685	2.841524	0	36.1121242826807	high
TCGA-HW-8322	1.48493150684931	0	0.2882036	2.584258	0.4049383	0.09193639	6.803099	0.434662945353683	low
TCGA-QH-A65S	0.210958904109589	0	0.3732976	5.122593	0.3991592	0.1879616	0.9381083	0.816434372975578	high
TCGA-HT-A61C	1.47123287671233	1	9.43575	13.72677	1.583754	0.894936	0.1240719	4.47206138276584	high
TCGA-TQ-A7RW	2.24931506849315	1	3.021762	4.892325	3.223521	0.2862393	0.9091146	1.34245272229476	high
TCGA-P5-A730	0.912328767123288	0	0.9254109	2.87333	0.4195933	0.1154711	0.5715087	0.839041135123546	high
TCGA-S9-A6WM	1.65479452054795	0	12.80683	20.61232	5.443268	1.902306	0.07800505	14.4973498381382	high
TCGA-DU-A7T6	1.4986301369863	1	0.6198859	7.843924	0.6563955	0.1324682	7.006284	0.503553882415371	low
TCGA-HT-7608	1.83835616438356	0	0.333448	16.75566	1.611072	0.06396061	2.83977	0.84541440435103	high
TCGA-QH-A6CV	1.21095890410959	0	8.152581	49.52539	1.260079	1.278365	0.09004412	8.59951727836507	high
TCGA-TM-A7CA	2.8986301369863	0	0.3351049	1.282913	0.6370143	0.1687309	5.298394	0.512229414978143	low
TCGA-TQ-A7RK	3.67397260273973	0	2.03749966666667	1.30824	1.78829366666667	0.222036266666667	0.135641433333333	1.08699738014796	high
TCGA-DU-A76R	1.77534246575342	1	1.789803	11.42999	6.461508	0.2114606	5.602368	0.960090661170837	high
TCGA-E1-A7YE	2.42739726027397	1	5.340058	5.151856	46.05658	0.1813878	0.168029	13.9762064456178	high
TCGA-DU-5855	0.567123287671233	0	0.6563678	23.75418	4.903657	0.2071287	0.4271483	1.54904904178366	high
TCGA-E1-5319	7.96438356164384	1	0.4982442	15.20212	0.4289267	0.0599278	4.041966	0.709608488397118	low
TCGA-HT-A5RA	2.27945205479452	0	5.085067019	56.229760011	1.766605128	3.858819829	0	22.2932106424859	high
TCGA-DB-A4XD	3.31506849315068	0	0.4574191	0.7396285	0.843535	0.1215965	0.6726289	0.773518473225265	low
TCGA-HT-8013	5.2958904109589	1	0.4417073	0.3953053	2.230345	0.222407	0.647514	0.859881108453182	high
TCGA-HT-7477	2.02191780821918	0	9.9943	6.775352	2.144868	0.2513376	0.06097853	3.25539806449037	high
TCGA-HW-A5KJ	1.6958904109589	0	0.060373	1.749566	0.2438766	0.3585819	6.755116	0.46847946494563	low
TCGA-E1-A7YM	1.77534246575342	1	2.200215	22.136	3.993621	1.06671	0.4140817	2.56590716662769	high
TCGA-FG-8188	1.24657534246575	0	3.262805	3.194181	0.7507647	0.1010087	0.2940759	1.15828256470439	high
TCGA-P5-A72W	0.868493150684931	0	0.5512471	3.0167	0.6793509	0.1142507	0.5322059	0.816501590598327	high
TCGA-DB-A64P	2.50958904109589	0	0.1652481	5.101722	0.3864585	0.1063525	3.560788	0.604511759088183	low
TCGA-E1-5322	10.8986301369863	1	0.2200705	4.145366	0.5079853	0.1845312	0.1790809	0.846496421011553	high
TCGA-HT-8108	0.208219178082192	0	0.2934867	0.4177912	1.029547	0.2266631	5.526706	0.514076477182142	low
TCGA-DU-7292	0.663013698630137	1	1.402909	8.513572	6.63332	0.09486715	0.9897005	1.26201896874188	high
TCGA-CS-6670	0.550684931506849	0	0.09643633	2.683586	0.6892114	0.1451383	4.172726	0.560579896775377	low
TCGA-S9-A7IZ	0.594520547945205	0	0.6587784	3.569351	6.516366	0.2065568	1.112531	1.09129285561133	high
TCGA-P5-A5EX	0.665753424657534	0	2.540826	11.01402	1.649517	0.2441205	0.1292237	1.3822516762942	high
TCGA-DU-8164	1.78356164383562	0	0.2992898	2.16541	0.7012086	0.1024742	3.388321	0.599650169492647	low
TCGA-TM-A84C	1.34794520547945	1	8.899838	10.53024	41.73299	0.01620693	0.2831084	17.6989442544513	high
TCGA-S9-A6U8	8.18630136986301	1	0.4401334	0.7800285	0.5735218	0.1909765	1.3142	0.742562415033695	low
TCGA-DU-A6S2	2.12876712328767	0	0.06022194	3.883045	0.9035608	0.1262416	2.603401	0.658519363599716	low
TCGA-HT-A619	1.60821917808219	0	0.186766	0.8640762	0.2779519	0.2404025	10.3936	0.319710881763779	low
TCGA-S9-A6U5	2.71780821917808	0	0.3319694	15.63288	1.213276	0.1739747	4.896249	0.709176819869073	low
TCGA-DB-A75O	2.56164383561644	0	0.605348	4.536699	1.344916	0.1233726	2.083278	0.76085736779789	low
TCGA-HT-7475	1.45205479452055	0	0.7827395	0.4749908	2.297088	0.06544645	2.024491	0.740114565266852	low
TCGA-DU-7302	5.02465753424658	0	0.2013908	2.736151	0.9340387	0.1094515	4.75329	0.53674267851643	low
TCGA-S9-A6TX	2.87397260273973	0	0.329735	4.777742	0.3488476	0.2112045	5.422292	0.542204588687672	low
TCGA-WH-A86K	1.10958904109589	0	2.104168	16.17807	2.373036	0.1044886	0.5703888	1.34389277086738	high
TCGA-P5-A5F4	0.632876712328767	0	0.8274711	0.4278699	0.7471621	0.1428499	2.044803	0.713963634969501	low
TCGA-DB-5281	6.52328767123288	0	0.5882199	8.080392	1.038108	0.1257013	0.8945829	0.889379911960753	high
TCGA-DB-5275	3.99452054794521	0	0.5949796	2.729996	1.030036	0.2078733	5.633022	0.545925245422127	low
TCGA-HT-A615	1.41095890410959	0	0.1449834	1.700301	0.5124526	0.354579	2.580796	0.697625912401472	low
TCGA-DB-A64O	2.12328767123288	1	1.696096	27.68779	3.121632	0.8590656	0.2858374	2.35800904205473	high
TCGA-FG-8189	1.87671232876712	0	0.07118261	1.459016	1.150168	0.04352197	3.167739	0.584430890039357	low
TCGA-S9-A7R7	8.21917808219178	0	1.247162216	4.496411054	26.125790535	0.215938052	0.078585051	3.34122179528027	high
TCGA-HT-8564	1.30958904109589	0	9.270614	4.514237	2.972599	2.449096	1.512484	7.07188137088258	high
TCGA-DU-6393	4.34246575342466	1	0.6171465	3.960696	0.3971089	0.2404235	10.6745	0.349201189325721	low
TCGA-HT-7476	0.545205479452055	0	1.568982	0.8368901	0.8306952	0.1303897	1.870963	0.797796577997928	low
TCGA-DU-5853	1.11506849315068	0	0.2088707	2.092368	1.187475	0.2459528	1.569835	0.762729197953239	low
TCGA-DB-A64R	2.61643835616438	0	0.01047066	1.150514	0.634443	0.3585063	5.442423	0.528489089240687	low
TCGA-DB-A64Q	0.498630136986301	0	0.02738029	4.505097	0.3318079	0.08928357	4.321494	0.543362911152686	low
TCGA-FG-A713	1.7041095890411	0	0.7039498	1.791682	0.6070614	0.116064	2.393514	0.685534938622215	low
TCGA-FG-6691	0.282191780821918	0	0.1772782	1.211212	1.014496	0.1806503	1.919695	0.697602782801807	low
TCGA-HT-7620	1.18904109589041	0	0.3163973	7.872417	0.8387439	0.2659929	1.830423	0.8315657172229	high
TCGA-FG-5964	1.03561643835616	0	0.9676518	2.055204	0.5345404	0.08090734	7.773249	0.428551291997713	low
TCGA-DB-5270	10.227397260274	0	0.37687	0.9885771	1.417375	0.09534754	3.076668	0.628605223144943	low
TCGA-CS-4941	0.641095890410959	1	3.972914	63.01773	10.6439	1.085161	0.2187228	9.37716172989904	high
TCGA-E1-A7YV	2.7041095890411	1	13.43911	25.01008	2.609611	0.06675843	0.1619667	6.39456455925133	high
TCGA-DU-A5TY	2.83013698630137	1	3.849439	42.26672	7.222181	2.253207	0.0324751	9.31402001225961	high
TCGA-S9-A6WI	7.08219178082192	0	0.1711573	0.8457463	1.249819	0.09659797	2.835782	0.620467803226623	low
TCGA-DU-6404	11.1452054794521	1	7.445101	0.183443033333333	4.02687	0.704172466666667	0.0209669566666667	2.86238252232668	high
TCGA-TM-A84F	4.92054794520548	0	0.5955905	4.379671	1.764317	0.2913215	0.95417	0.924013197445996	high
TCGA-P5-A731	0.750684931506849	0	3.277696	5.596917	4.022352	0.304409	1.15213	1.43678312065977	high
TCGA-E1-A7YQ	4.32328767123288	1	3.664786	8.090806	14.77107	0.5365751	0.05785854	3.22238703404595	high
TCGA-DU-6403	0.96986301369863	1	4.041057277	9.715539658	3.74843733	2.104717332	0.639407797	3.9687023527898	high
TCGA-DU-A7TC	3.11506849315069	0	0.07060266	2.188099	1.109108	0.1342985	10.83617	0.307579165646354	low
TCGA-DU-8167	1.29041095890411	0	0.4803188	7.464323	1.429655	0.2060864	0.779998	0.926851807483322	high
TCGA-HT-7879	0.306849315068493	0	1.126696	0.6936627	4.410815	0.1871024	1.28754	0.967540668055453	high
TCGA-DU-A6S8	1.85753424657534	0	2.624617	2.375737	0.2631736	0.04552412	6.660064	0.565752417462044	low
TCGA-DU-5874	1.26301369863014	0	0.08192159	2.226413	0.5345664	0.2619984	9.153361	0.370061232677913	low
TCGA-HT-8018	3.15616438356164	1	0.3989669	3.091169	3.464995	0.1138357	2.272596	0.782755543947186	low
TCGA-DU-7012	0.545205479452055	1	4.171555312	4.231104186	19.628029017	0.42441041	0.071286072	3.82148988146733	high
TCGA-S9-A7IS	0.66027397260274	1	3.715913	2.34229	1.215533	0.08557278	0.04982719	1.250438747157	high
TCGA-DH-5143	1.2	0	0.1892926	3.212219	1.088151	0.05341659	3.188091	0.611734884784567	low
TCGA-P5-A733	1.13424657534247	0	1.000329	16.85603	1.874943	0.4697197	1.794894	1.22812508957954	high
TCGA-CS-6290	1.4958904109589	0	0.390444	8.645089	2.133855	0.1497867	0.2452994	0.990980731303434	high
TCGA-FG-5962	2.15616438356164	0	0.3072052	2.506272	3.210295	0.1796628	7.418067	0.489342643741826	low
TCGA-DU-A5TT	2.03561643835616	0	3.895244	11.50489	8.589033	2.706609	0.3102363	6.86318114506029	high
TCGA-HT-A61A	0.531506849315069	0	0.2535408	1.603282	1.024177	0.0918626	1.771844	0.690595405022012	low
TCGA-S9-A7QW	1.25479452054795	0	0.6387051	0.8174904	0.8845877	0.17852	6.171935	0.49480528241718	low
TCGA-FG-A70Z	0.898630136986301	0	6.106017	4.61833	3.890155	3.273944	0.7294696	7.87899907330101	high
TCGA-HT-A74H	0.202739726027397	0	5.077804	6.46328	4.546604	2.164315	0.3976466	4.62617314013919	high
TCGA-S9-A6WE	6.04931506849315	0	0.07052941	4.009009	0.2492904	0.1293678	4.551072	0.537793684299373	low
TCGA-DU-7306	3.4986301369863	0	1.137545	11.51647	3.625032	0.06182312	0.4274795	1.15917633895923	high
TCGA-WY-A85C	3.90684931506849	0	2.576539	3.791411	1.536109	0.3036779	3.177327	0.944661695458685	high
TCGA-S9-A6TV	1.56438356164384	0	4.144015	8.629238	15.29403	0.2456926	0.5364807	2.96673264989744	high
TCGA-DB-A4XH	2.63561643835616	0	0.2199631	1.147849	0.9271726	0.1403356	4.324055	0.55090835753339	low
TCGA-E1-A7YH	7.76712328767123	1	0.4088339	14.44825	1.402203	0.2829808	1.537887	1.00665740176743	high
TCGA-P5-A5EY	0.197260273972603	0	0.03524157	5.451058	4.377515	0.1077358	1.223278	0.895358667951229	high
TCGA-DU-A6S6	7.92602739726027	0	0.0771417	1.189944	1.207503	0.165079	3.741891	0.585425485640584	low
TCGA-QH-A65V	1.05205479452055	0	0.2127156	5.362535	1.046061	0.1583304	2.271884	0.725241474827184	low
TCGA-DU-5872	1.45753424657534	0	0.6770974005	3.877036543	0.7767867345	0.385686486	0.3557184725	0.972069793308327	high
TCGA-S9-A7R3	8.25479452054794	0	1.144632	2.016253	3.06954	0.3763861	0.6163918	1.07874517135346	high
TCGA-S9-A6TW	3.15342465753425	0	0.7150111	6.436673	1.322348	0.3792293	10.88751	0.403391807777696	low
TCGA-DU-7008	13.0191780821918	0	0.729973	0.4709882	2.295953	0.05451176	5.733223	0.523011887654473	low
TCGA-DH-A7UV	1.55068493150685	0	1.94638	5.228729	0.8228088	0.3690052	0.6714494	1.12239700550701	high
TCGA-FG-7637	2.79452054794521	0	0.06506027	7.038827	0.5256216	0.1591148	10.78333	0.33163787311906	low
TCGA-E1-5305	6.66575342465753	1	0.789623	11.22184	1.372304	0.08982062	0.555694	0.994242738155711	high
TCGA-DB-A75K	1.00821917808219	0	0.1669594	4.7339	1.07296	0.1484817	6.673453	0.477211570540311	low
TCGA-TQ-A7RM	3.05753424657534	0	8.876813	0.8274932	6.221472	0.2627927	0	3.13465473100164	high
TCGA-DB-A4XE	3.12054794520548	0	0.216813	1.08288	1.194294	0.2410224	4.526035	0.57253680507244	low
TCGA-E1-A7YY	12.1780821917808	1	0.05802248	2.059776	1.78716	0.1064271	2.375525	0.672134917562848	low
TCGA-TQ-A7RH	1.33150684931507	0	0.2729471	1.081008	1.480593	0.4195927	3.637033	0.686677293129846	low
TCGA-DU-6406	1.4027397260274	1	3.676439	12.08446	3.326829	1.627456	0.0469125	3.30189584664998	high
TCGA-DU-7014	9.78356164383562	1	0.5159468	15.63152	0.8799811	0.1682435	0.7143251	1.03942508870081	high
TCGA-S9-A6U1	1.46849315068493	0	0.6364736	0.2095972	0.2003403	0.2021549	0.7945457	0.778877651506204	low
TCGA-E1-5302	4.17808219178082	1	0.923495271	9.529139032	2.745616102	0.018068386	2.446093487	0.853414660189248	high
TCGA-TM-A84Q	2.11506849315069	0	1.009885	2.696832	7.331148	0.1789731	1.120281	1.14977487565904	high
TCGA-DH-A66D	2.31780821917808	0	0.3884565	3.169693	1.297582	0.1278886	3.616958	0.629220494506849	low
TCGA-HW-7489	0.693150684931507	0	0.2999905	2.394085	1.239992	0.01706215	3.054989	0.612575942867784	low
TCGA-KT-A7W1	1.2	0	7.32040861	33.866071292	4.199399413	1.288887225	0.051403513	6.79493547184537	high
TCGA-HT-7686	3.56164383561644	0	0.3882526	23.16069	5.066962	0.1095612	4.65173	0.97592678814386	high
TCGA-S9-A6U6	1.33972602739726	0	0.3838802	0.8605422	1.213578	0.1428666	5.139838	0.526945736195233	low
TCGA-DB-5279	3.70958904109589	0	2.761793	3.63469	1.672191	0.1057734	3.057482	0.896049054291214	high
TCGA-VW-A7QS	1.93424657534247	0	0.6462007	4.943699	0.602383	0.1013066	8.759811	0.402213740294783	low
TCGA-DU-7298	1.57808219178082	1	1.405521	6.895851	0.6601857	0.04796393	1.28005	0.879805093644053	high
TCGA-S9-A7QX	1.09315068493151	0	0.5448331	1.1173	0.6133522	0.1965943	0.1271918	0.846196341710878	high
TCGA-HT-7681	3.72328767123288	0	0.1777317	1.929193	0.8690934	0.1372642	5.961146	0.477344325160347	low
TCGA-HT-A616	0.150684931506849	0	1.519468	0.9369728	1.042283	0	2.075343	0.742596890535375	low
TCGA-HT-8113	2.46575342465753	0	0.1243015	1.204725	0.8703337	0.06079965	3.0387	0.589131768559103	low
TCGA-HW-8320	0.745205479452055	0	0.5389004	6.000378	0.9868553	0.1581555	0.4860336	0.894449690761902	high
TCGA-DU-6394	1.86849315068493	1	0.1342199	12.83426	0.8486313	0.1427197	2.950142	0.760721919854167	low
TCGA-HT-A74K	1.27945205479452	0	0.3561435	6.888111	0.1692518	0.1537064	11.00103	0.329426948175646	low
TCGA-S9-A6WQ	1.17260273972603	0	0.302487	13.39163	1.320968	0.159952	3.69636	0.755520867595427	low
TCGA-HT-7468	0.556164383561644	0	0.3322292	3.223696	0.6441786	0.1625034	6.150445	0.489755223807786	low
TCGA-HT-A618	1.4027397260274	0	2.22296	13.63193	3.945031	0.204725	0.3311305	1.50047633408859	high
TCGA-P5-A5F2	0.663013698630137	0	1.204768	25.76473	4.634911	0.04676894	1.531831	1.42583515149443	high
TCGA-VM-A8CD	0.657534246575342	1	8.004198	24.59415	4.56465	0.4112497	0.646547	4.04231767918341	high
TCGA-E1-5303	5.62191780821918	1	0.296308	12.21104	2.879114	0.137099	0.08553194	1.0922489703247	high
TCGA-HT-7482	5.0027397260274	0	0.2799704	8.431826	1.69641	0.1261308	0.2098379	0.946872279550132	high
TCGA-FG-A4MX	1.55890410958904	0	2.895632	1.479867	0.8840679	0.4529	0.05993499	1.29514491520291	high
TCGA-HT-7882	0.30958904109589	1	1.6202263	11.834223112	5.402629531	0.355130611	0	1.59678939322213	high
TCGA-QH-A6CZ	0.764383561643836	0	0.05856715	1.060771	0.91253	0.1227728	8.935992	0.352246955370873	low
TCGA-S9-A6WD	5.79178082191781	0	0.2916093	2.327835	1.047071	0.3763979	4.268016	0.638635146196097	low
TCGA-QH-A6CS	1.61095890410959	0	3.720568	12.50109	4.129317	1.058572	0.2950773	2.62543541575407	high
TCGA-DB-A4XG	6.07945205479452	0	0.02363609	2.250844	0.5092155	0.01926855	6.423256	0.42115485083403	low
TCGA-CS-6667	0.63013698630137	0	3.52875	18.33406	1.350995	0.2837749	0.4373894	1.7354669959005	high
TCGA-CS-6666	0.706849315068493	0	1.340653	0.8914182	3.213234	0.2623016	0	1.09424491259039	high
TCGA-DU-A5TR	2.48767123287671	0	1.026812	7.99115	2.817376	0.3079804	0.3103794	1.16685743720217	high
TCGA-VM-A8C9	2.50684931506849	0	0.2178611	21.91297	0.7040396	0.2397657	0.3102453	1.19348958620541	high
TCGA-QH-A6X5	1.36164383561644	0	0.4350257	8.794697	0.5379444	0.1085634	4.361776	0.62608592596032	low
TCGA-DB-A64V	2.43561643835616	0	0.2805734	9.862599	0.3666803	0.3027286	3.407932	0.739775797818374	low
TCGA-QH-A65R	1.26301369863014	0	1.615364	3.257921	0.1615163	0.05867256	6.263358	0.528079569560226	low
TCGA-CS-6188	1.98630136986301	0	2.050035	23.0475	7.419137	1.043739	0.05426308	3.08284577125601	high
TCGA-HT-7688	2.64109589041096	0	0.7086722	3.324397	1.288206	0.1155444	3.595222	0.653198759971667	low
TCGA-QH-A870	1.08219178082192	0	1.598169	18.78936	5.835752	0.08832918	0.7714827	1.52341398133441	high
TCGA-DU-A7T8	11.586301369863	1	0.304138	0.3761945	2.217409	0.1451348	6.232527	0.492056017223712	low
TCGA-HW-7486	1.66849315068493	0	0.4641275	2.526835	0.68928	0.1001554	4.203779	0.570977988890445	low
TCGA-DB-A4XF	2.7972602739726	0	1.261609	16.66664	17.28956	0.1371314	2.129298	2.19514524465474	high
TCGA-HT-7856	3.25753424657534	0	0.2035563	0.8133354	1.544862	0.1508569	3.162267	0.628212996194772	low
TCGA-HW-A5KL	1.73424657534247	0	0.5315452	1.492984	0.2973012	0.1399973	1.310101	0.733743349211661	low
TCGA-S9-A6WH	2.7041095890411	0	0.06614793	1.807762	0.5344088	0.2426622	11.22526	0.301224418723527	low
TCGA-TM-A84R	1.55068493150685	0	0.259121	1.012952	1.242978	0.1386262	2.709855	0.648229599209645	low
TCGA-DU-A76L	2.23013698630137	1	4.281562	20.68736	2.816294	0.8425113	0.2920096	2.77569288691185	high
TCGA-CS-4942	3.65753424657534	1	0.656727319	0.835488874	1.093958035	0.016558006	1.904170705	0.685108250566553	low
TCGA-DU-7290	0.863013698630137	1	11.98894	4.147121	13.44301	3.060769	0.02531562	24.239919011605	high
TCGA-QH-A6XC	1.39178082191781	0	1.668354	16.71227	2.769122	2.262296	0.9997263	3.3554484816198	high
TCGA-HW-8321	1.63287671232877	0	0.5152613	8.192071	0.8430974	0.1276101	0.7198261	0.88992431746062	high
TCGA-R8-A6MK	7.4027397260274	0	0.2501191	5.436205	1.327896	0.08738634	2.213418	0.719751608641995	low
TCGA-HT-7902	2.61917808219178	0	0.58917003	4.55437505	1.062890625	0.19585116	0.162914166	0.921577120961754	high
TCGA-DU-A7TG	3.7013698630137	1	0.07559783	1.113642	1.832263	0.07923686	1.807068	0.690044752066811	low
TCGA-RY-A83Y	0.454794520547945	0	0.3496833	2.3645	0.3531362	0.1336256	7.625116	0.411593546086032	low
TCGA-CS-6669	0.616438356164384	0	0.04766795	0.6312154	0.8664955	0.05828961	1.216212	0.680405735520335	low
TCGA-TQ-A7RQ	2.17808219178082	0	0.06028911	3.057487	0.3788364	0.1474462	8.108504	0.388130734255395	low
TCGA-S9-A7R2	0.865753424657534	1	6.349386	9.188293	5.420321	4.042613	0.3461657	13.9037209473076	high
TCGA-DU-7006	0.956164383561644	1	5.204781	39.11851	2.650386	1.373198	0.02246022	5.59988911706456	high
TCGA-S9-A7J0	1.66849315068493	0	13.52202	1.319242	2.576517	0.3670383	2.244045	3.98715753448778	high
TCGA-HT-7479	0.591780821917808	0	0.4809105	4.276872	2.224178	0.1193185	0.7692053	0.874531763161194	high
TCGA-DB-5278	4.18082191780822	0	0.05881497	1.999532	0.4223696	0.03196466	3.60614	0.544220553887881	low
TCGA-S9-A7J3	1.41917808219178	0	0.9214154	4.99975	1.493417	0.1391026	4.880035	0.62766443404442	low
TCGA-S9-A7QZ	1.08493150684932	0	0.184255	1.259444	0.5177724	0.235108	5.076647	0.52563794201465	low
TCGA-S9-A7R8	2.63287671232877	1	1.397706	4.249448	0.7584218	0.4591749	3.342096	0.84157844992503	high
TCGA-FG-A87Q	0.476712328767123	0	0.2346675	24.21568	6.965289	2.99434	0.145295	5.94155569238309	high
TCGA-FG-A60L	1.36712328767123	0	3.324139	5.339996	1.649034	0.5705044	0.449844	1.54433981450781	high
TCGA-S9-A7R1	14.1534246575342	1	0.03021174	1.804533	0.8542816	0.1724039	7.242212	0.423018303231349	low
TCGA-HT-7481	4.93150684931507	0	0.07760616	2.545086	0.6269798	0.1138786	3.122052	0.603157625469808	low
TCGA-DH-A7UT	1.11506849315068	0	1.099326	13.54983	1.293415	0.339334	1.937871	1.05965127732432	high
