# Supplementary material for: Multi-Omics Analysis Based on Genomic Instability for Prognostic Prediction in Lower-Grade Glioma
Source: Front Genet. 2022 Jan 5;12:758596. doi: 10.3389/fgene.2021.758596 (PMC8766732; doi:10.3389/fgene.2021.758596)
Supplement: Supplementary file 11 [file Table8.XLS]

## Sheet: allRisk
id	futime	fustat	CRNDE	AL390755.1	TGFB2-AS1	AC025171.5	AL049749.1	riskScore	risk
TCGA-DU-8163	1.72329	0	0.636035	1.66296	1.40453	0.0829611	0.513256	0.822902	high
TCGA-E1-A7Z6	2.69589	1	0.269715	8.97177	4.53378	0.212784	2.10629	0.957498	high
TCGA-S9-A6TS	5.18082	1	2.01685	3.52498	0.863038	0.271707	0.243398	1.09388	high
TCGA-FG-5965	2.68219	0	3.90953	6.32533	1.19911	0.0931112	1.58382	1.20042	high
TCGA-DH-A7US	1.09315	0	0.251008	6.4638	0.270386	0.225089	3.57449	0.656198	low
TCGA-DU-5852	0.561644	1	6.27685	46.3779	3.08572	1.30422	0.307872	7.00851	high
TCGA-FG-5963	1.49863	0	5.68726	5.94581	2.06698	0.33895	0.0612514	1.97603	high
TCGA-DU-7007	5.24658	1	2.18236	2.17278	27.9884	0.147349	0.0476656	3.81	high
TCGA-DH-A669	2.51781	1	2.82395	5.36737	1.04744	0.100829	5.79826	0.703975	low
TCGA-DU-5870	15.1945	0	0.0500179	4.26573	1.02946	0.183496	6.67569	0.472939	low
TCGA-HT-7607	0.263014	1	0.296829	4.00306	2.98428	0.032264	2.16046	0.747904	low
TCGA-VV-A86M	1.33425	0	1.48686	4.76553	1.05708	0.349088	0.127042	1.10849	high
TCGA-FG-8182	1.13973	0	0.346863	0.686162	1.10303	0.19854	2.04937	0.705721	low
TCGA-VM-A8CH	1.95616	0	0.241706	2.89285	0.820152	0.260097	0.240941	0.866598	high
TCGA-FG-7641	0.857534	0	0.212807	4.93145	1.43272	0.108427	4.13534	0.605351	low
TCGA-DB-A4XC	3.89315	0	0.538122	2.13773	1.46728	0.197409	2.6342	0.71512	low
TCGA-E1-5318	6.51781	1	0.218543	2.89181	0.273973	0.0921517	2.19998	0.65347	low
TCGA-DU-6402	0.586301	1	1.35425	76.2953	17.3846	1.17832	0.0231793	12.7158	high
TCGA-DH-A66F	1.43288	0	0.33638	7.05417	0.661041	0.15564	3.26901	0.680087	low
TCGA-HT-8105	0.520548	0	0.156178	3.85218	1.26176	0.329872	7.91055	0.459399	low
TCGA-HT-7483	14.3973	0	0.440738	1.79317	0.75439	0.237502	0.984002	0.802787	high
TCGA-FG-A6J3	1.85479	0	6.31749	8.09154	4.41128	0.224642	0	2.36628	high
TCGA-E1-A7Z2	1.09041	1	2.6526	14.1624	3.73932	1.90245	0.609265	3.32602	high
TCGA-HT-7609	3.83288	0	0.623121	8.97215	2.0729	0.143429	0.678566	0.980151	high
TCGA-E1-A7YI	0.30411	1	7.54383	44.614	2.99996	0.172069	0.0834932	4.81313	high
TCGA-DB-A4XB	2.51781	0	1.34307	0.756803	0.351642	0.212896	3.05485	0.706653	low
TCGA-HT-7689	1.24658	0	0.859577	3.99001	2.81765	0.137851	0.55184	0.963487	high
TCGA-S9-A6TU	7.26027	0	0.528449	21.4248	0.498089	0.3231	0.125423	1.28437	high
TCGA-HT-8010	0.136986	0	0.7538	3.46051	2.44792	0.23496	2.44683	0.814908	high
TCGA-DU-A5TS	2.6411	0	2.52132	1.48415	0.318277	0.192696	0.440797	1.03474	high
TCGA-DU-A6S7	1.74795	0	2.16794	0.425119	0.420355	0.148457	0.185236	0.980453	high
TCGA-HT-A61B	1.46027	0	2.83497	10.7588	3.11275	0.511858	0.0677372	1.7353	high
TCGA-QH-A65X	1.32055	0	0.238706	1.00881	0.281241	0.218922	5.24059	0.509394	low
TCGA-HT-8019	2.75068	0	0.0648845	1.82807	1.45612	0.123422	3.07996	0.623453	low
TCGA-HT-7480	6.26575	0	0.106223	1.99635	0.47957	0.091689	3.78169	0.554975	low
TCGA-P5-A5F0	0.786301	0	0.0854102	0.304807	1.61007	0.0464186	5.77735	0.463331	low
TCGA-TQ-A7RV	5.11781	0	0.184074	2.22222	1.14642	0.183896	0.490778	0.815548	high
TCGA-QH-A6X3	0.857534	0	1.983	7.49227	1.12966	0.227979	0.422378	1.14346	high
TCGA-WY-A85E	1.73425	0	1.63225	1.12462	1.71867	0.170271	5.67331	0.60839	low
TCGA-HT-7855	1.60274	0	0.835884	25.22	0.783842	0.310293	0.292271	1.41725	high
TCGA-E1-A7YD	1.19178	1	14.8671	6.87172	3.36832	5.0519	0	55.1556	high
TCGA-DU-8162	1.21644	1	1.04862	7.81987	4.07505	0.11362	1.51219	1.01696	high
TCGA-HT-A5RC	0.443836	1	6.44275	36.2148	16.2471	0.774174	0	9.00166	high
TCGA-HT-7605	0.380822	0	0.084794	3.81286	1.25593	0.207377	4.52816	0.584637	low
TCGA-FG-6689	0.520548	0	0.254018	3.08099	1.4622	0.0931859	1.19825	0.763344	low
TCGA-FG-6692	1.13151	0	2.18686	35.9775	2.83452	2.91573	0	7.47362	high
TCGA-DU-8168	1.18082	0	0.0839026	1.78179	0.529569	0.192372	10.3239	0.319929	low
TCGA-HT-7880	0.443836	0	0.216912	1.36762	1.2788	0.200726	2.14973	0.703536	low
TCGA-TQ-A7RG	1.6411	0	0.0992621	9.78265	0.240582	0.12138	5.72485	0.536496	low
TCGA-HT-7693	1.46027	0	1.91123	45.4153	1.58454	0.693986	3.62495	2.12574	high
TCGA-DU-A7TD	0.624658	1	9.03302	27.7274	2.69585	3.05743	0.0334638	15.5437	high
TCGA-FG-8186	1.33425	0	1.11131	3.12692	0.974614	0.071523	4.11257	0.62969	low
TCGA-DU-8161	1.97808	1	1.4727	32.9242	13.9801	1.87589	0.26215	6.72168	high
TCGA-HT-8563	2.35616	0	0.603757	44.8851	15.5177	0.178487	0	3.83536	high
TCGA-TM-A7CF	4.62466	0	0.265545	1.401	0.433856	0.100012	0.819071	0.733037	low
TCGA-S9-A6WN	1.32603	0	0.254502	41.6762	5.10713	0.0200781	2.71817	1.53834	high
TCGA-DU-8165	1.59452	0	16.5889	0.826164	13.4468	2.84152	0	36.1121	high
TCGA-HW-8322	1.48493	0	0.288204	2.58426	0.404938	0.0919364	6.8031	0.434663	low
TCGA-QH-A65S	0.210959	0	0.373298	5.12259	0.399159	0.187962	0.938108	0.816434	high
TCGA-HT-A61C	1.47123	1	9.43575	13.7268	1.58375	0.894936	0.124072	4.47206	high
TCGA-TQ-A7RW	2.24932	1	3.02176	4.89232	3.22352	0.286239	0.909115	1.34245	high
TCGA-P5-A730	0.912329	0	0.925411	2.87333	0.419593	0.115471	0.571509	0.839041	high
TCGA-S9-A6WM	1.65479	0	12.8068	20.6123	5.44327	1.90231	0.0780051	14.4973	high
TCGA-DU-A7T6	1.49863	1	0.619886	7.84392	0.656396	0.132468	7.00628	0.503554	low
TCGA-HT-7608	1.83836	0	0.333448	16.7557	1.61107	0.0639606	2.83977	0.845414	high
TCGA-QH-A6CV	1.21096	0	8.15258	49.5254	1.26008	1.27836	0.0900441	8.59952	high
TCGA-TM-A7CA	2.89863	0	0.335105	1.28291	0.637014	0.168731	5.29839	0.512229	low
TCGA-TQ-A7RK	3.67397	0	2.0375	1.30824	1.78829	0.222036	0.135641	1.087	high
TCGA-DU-A76R	1.77534	1	1.7898	11.43	6.46151	0.211461	5.60237	0.960091	high
TCGA-E1-A7YE	2.4274	1	5.34006	5.15186	46.0566	0.181388	0.168029	13.9762	high
TCGA-DU-5855	0.567123	0	0.656368	23.7542	4.90366	0.207129	0.427148	1.54905	high
TCGA-E1-5319	7.96438	1	0.498244	15.2021	0.428927	0.0599278	4.04197	0.709608	low
TCGA-HT-A5RA	2.27945	0	5.08507	56.2298	1.76661	3.85882	0	22.2932	high
TCGA-DB-A4XD	3.31507	0	0.457419	0.739629	0.843535	0.121596	0.672629	0.773518	low
TCGA-HT-8013	5.29589	1	0.441707	0.395305	2.23034	0.222407	0.647514	0.859881	high
TCGA-HT-7477	2.02192	0	9.9943	6.77535	2.14487	0.251338	0.0609785	3.2554	high
TCGA-HW-A5KJ	1.69589	0	0.060373	1.74957	0.243877	0.358582	6.75512	0.468479	low
TCGA-E1-A7YM	1.77534	1	2.20022	22.136	3.99362	1.06671	0.414082	2.56591	high
TCGA-FG-8188	1.24658	0	3.26281	3.19418	0.750765	0.101009	0.294076	1.15828	high
TCGA-P5-A72W	0.868493	0	0.551247	3.0167	0.679351	0.114251	0.532206	0.816502	high
TCGA-DB-A64P	2.50959	0	0.165248	5.10172	0.386458	0.106353	3.56079	0.604512	low
TCGA-E1-5322	10.8986	1	0.220071	4.14537	0.507985	0.184531	0.179081	0.846496	high
TCGA-HT-8108	0.208219	0	0.293487	0.417791	1.02955	0.226663	5.52671	0.514076	low
TCGA-DU-7292	0.663014	1	1.40291	8.51357	6.63332	0.0948671	0.9897	1.26202	high
TCGA-CS-6670	0.550685	0	0.0964363	2.68359	0.689211	0.145138	4.17273	0.56058	low
TCGA-S9-A7IZ	0.594521	0	0.658778	3.56935	6.51637	0.206557	1.11253	1.09129	high
TCGA-P5-A5EX	0.665753	0	2.54083	11.014	1.64952	0.24412	0.129224	1.38225	high
TCGA-DU-8164	1.78356	0	0.29929	2.16541	0.701209	0.102474	3.38832	0.59965	low
TCGA-TM-A84C	1.34795	1	8.89984	10.5302	41.733	0.0162069	0.283108	17.6989	high
TCGA-S9-A6U8	8.1863	1	0.440133	0.780029	0.573522	0.190976	1.3142	0.742562	low
TCGA-DU-A6S2	2.12877	0	0.0602219	3.88305	0.903561	0.126242	2.6034	0.658519	low
TCGA-HT-A619	1.60822	0	0.186766	0.864076	0.277952	0.240402	10.3936	0.319711	low
TCGA-S9-A6U5	2.71781	0	0.331969	15.6329	1.21328	0.173975	4.89625	0.709177	low
TCGA-DB-A75O	2.56164	0	0.605348	4.5367	1.34492	0.123373	2.08328	0.760857	low
TCGA-HT-7475	1.45205	0	0.78274	0.474991	2.29709	0.0654465	2.02449	0.740115	low
TCGA-DU-7302	5.02466	0	0.201391	2.73615	0.934039	0.109451	4.75329	0.536743	low
TCGA-S9-A6TX	2.87397	0	0.329735	4.77774	0.348848	0.211204	5.42229	0.542205	low
TCGA-WH-A86K	1.10959	0	2.10417	16.1781	2.37304	0.104489	0.570389	1.34389	high
TCGA-P5-A5F4	0.632877	0	0.827471	0.42787	0.747162	0.14285	2.0448	0.713964	low
TCGA-DB-5281	6.52329	0	0.58822	8.08039	1.03811	0.125701	0.894583	0.88938	high
TCGA-DB-5275	3.99452	0	0.59498	2.73	1.03004	0.207873	5.63302	0.545925	low
TCGA-HT-A615	1.41096	0	0.144983	1.7003	0.512453	0.354579	2.5808	0.697626	low
TCGA-DB-A64O	2.12329	1	1.6961	27.6878	3.12163	0.859066	0.285837	2.35801	high
TCGA-FG-8189	1.87671	0	0.0711826	1.45902	1.15017	0.043522	3.16774	0.584431	low
TCGA-S9-A7R7	8.21918	0	1.24716	4.49641	26.1258	0.215938	0.0785851	3.34122	high
TCGA-HT-8564	1.30959	0	9.27061	4.51424	2.9726	2.4491	1.51248	7.07188	high
TCGA-DU-6393	4.34247	1	0.617147	3.9607	0.397109	0.240424	10.6745	0.349201	low
TCGA-HT-7476	0.545205	0	1.56898	0.83689	0.830695	0.13039	1.87096	0.797797	low
TCGA-DU-5853	1.11507	0	0.208871	2.09237	1.18748	0.245953	1.56984	0.762729	low
TCGA-DB-A64R	2.61644	0	0.0104707	1.15051	0.634443	0.358506	5.44242	0.528489	low
TCGA-DB-A64Q	0.49863	0	0.0273803	4.5051	0.331808	0.0892836	4.32149	0.543363	low
TCGA-FG-A713	1.70411	0	0.70395	1.79168	0.607061	0.116064	2.39351	0.685535	low
TCGA-FG-6691	0.282192	0	0.177278	1.21121	1.0145	0.18065	1.91969	0.697603	low
TCGA-HT-7620	1.18904	0	0.316397	7.87242	0.838744	0.265993	1.83042	0.831566	high
TCGA-FG-5964	1.03562	0	0.967652	2.0552	0.53454	0.0809073	7.77325	0.428551	low
TCGA-DB-5270	10.2274	0	0.37687	0.988577	1.41738	0.0953475	3.07667	0.628605	low
TCGA-CS-4941	0.641096	1	3.97291	63.0177	10.6439	1.08516	0.218723	9.37716	high
TCGA-E1-A7YV	2.70411	1	13.4391	25.0101	2.60961	0.0667584	0.161967	6.39456	high
TCGA-DU-A5TY	2.83014	1	3.84944	42.2667	7.22218	2.25321	0.0324751	9.31402	high
TCGA-S9-A6WI	7.08219	0	0.171157	0.845746	1.24982	0.096598	2.83578	0.620468	low
TCGA-DU-6404	11.1452	1	7.4451	0.183443	4.02687	0.704172	0.020967	2.86238	high
TCGA-TM-A84F	4.92055	0	0.595591	4.37967	1.76432	0.291322	0.95417	0.924013	high
TCGA-P5-A731	0.750685	0	3.2777	5.59692	4.02235	0.304409	1.15213	1.43678	high
TCGA-E1-A7YQ	4.32329	1	3.66479	8.09081	14.7711	0.536575	0.0578585	3.22239	high
TCGA-DU-6403	0.969863	1	4.04106	9.71554	3.74844	2.10472	0.639408	3.9687	high
TCGA-DU-A7TC	3.11507	0	0.0706027	2.1881	1.10911	0.134298	10.8362	0.307579	low
TCGA-DU-8167	1.29041	0	0.480319	7.46432	1.42965	0.206086	0.779998	0.926852	high
TCGA-HT-7879	0.306849	0	1.1267	0.693663	4.41082	0.187102	1.28754	0.967541	high
TCGA-DU-A6S8	1.85753	0	2.62462	2.37574	0.263174	0.0455241	6.66006	0.565752	low
TCGA-DU-5874	1.26301	0	0.0819216	2.22641	0.534566	0.261998	9.15336	0.370061	low
TCGA-HT-8018	3.15616	1	0.398967	3.09117	3.465	0.113836	2.2726	0.782756	low
TCGA-DU-7012	0.545205	1	4.17156	4.2311	19.628	0.42441	0.0712861	3.82149	high
TCGA-S9-A7IS	0.660274	1	3.71591	2.34229	1.21553	0.0855728	0.0498272	1.25044	high
TCGA-DH-5143	1.2	0	0.189293	3.21222	1.08815	0.0534166	3.18809	0.611735	low
TCGA-P5-A733	1.13425	0	1.00033	16.856	1.87494	0.46972	1.79489	1.22813	high
TCGA-CS-6290	1.49589	0	0.390444	8.64509	2.13386	0.149787	0.245299	0.990981	high
TCGA-FG-5962	2.15616	0	0.307205	2.50627	3.21029	0.179663	7.41807	0.489343	low
TCGA-DU-A5TT	2.03562	0	3.89524	11.5049	8.58903	2.70661	0.310236	6.86318	high
TCGA-HT-A61A	0.531507	0	0.253541	1.60328	1.02418	0.0918626	1.77184	0.690595	low
TCGA-S9-A7QW	1.25479	0	0.638705	0.81749	0.884588	0.17852	6.17194	0.494805	low
TCGA-FG-A70Z	0.89863	0	6.10602	4.61833	3.89016	3.27394	0.72947	7.879	high
TCGA-HT-A74H	0.20274	0	5.0778	6.46328	4.5466	2.16432	0.397647	4.62617	high
TCGA-S9-A6WE	6.04932	0	0.0705294	4.00901	0.24929	0.129368	4.55107	0.537794	low
TCGA-DU-7306	3.49863	0	1.13755	11.5165	3.62503	0.0618231	0.42748	1.15918	high
TCGA-WY-A85C	3.90685	0	2.57654	3.79141	1.53611	0.303678	3.17733	0.944662	high
TCGA-S9-A6TV	1.56438	0	4.14401	8.62924	15.294	0.245693	0.536481	2.96673	high
TCGA-DB-A4XH	2.63562	0	0.219963	1.14785	0.927173	0.140336	4.32406	0.550908	low
TCGA-E1-A7YH	7.76712	1	0.408834	14.4482	1.4022	0.282981	1.53789	1.00666	high
TCGA-P5-A5EY	0.19726	0	0.0352416	5.45106	4.37751	0.107736	1.22328	0.895359	high
TCGA-DU-A6S6	7.92603	0	0.0771417	1.18994	1.2075	0.165079	3.74189	0.585425	low
TCGA-QH-A65V	1.05205	0	0.212716	5.36254	1.04606	0.15833	2.27188	0.725241	low
TCGA-DU-5872	1.45753	0	0.677097	3.87704	0.776787	0.385686	0.355718	0.97207	high
TCGA-S9-A7R3	8.25479	0	1.14463	2.01625	3.06954	0.376386	0.616392	1.07875	high
TCGA-S9-A6TW	3.15342	0	0.715011	6.43667	1.32235	0.379229	10.8875	0.403392	low
TCGA-DU-7008	13.0192	0	0.729973	0.470988	2.29595	0.0545118	5.73322	0.523012	low
TCGA-DH-A7UV	1.55068	0	1.94638	5.22873	0.822809	0.369005	0.671449	1.1224	high
TCGA-FG-7637	2.79452	0	0.0650603	7.03883	0.525622	0.159115	10.7833	0.331638	low
TCGA-E1-5305	6.66575	1	0.789623	11.2218	1.3723	0.0898206	0.555694	0.994243	high
TCGA-DB-A75K	1.00822	0	0.166959	4.7339	1.07296	0.148482	6.67345	0.477212	low
TCGA-TQ-A7RM	3.05753	0	8.87681	0.827493	6.22147	0.262793	0	3.13465	high
TCGA-DB-A4XE	3.12055	0	0.216813	1.08288	1.19429	0.241022	4.52604	0.572537	low
TCGA-E1-A7YY	12.1781	1	0.0580225	2.05978	1.78716	0.106427	2.37553	0.672135	low
TCGA-TQ-A7RH	1.33151	0	0.272947	1.08101	1.48059	0.419593	3.63703	0.686677	low
TCGA-DU-6406	1.40274	1	3.67644	12.0845	3.32683	1.62746	0.0469125	3.3019	high
TCGA-DU-7014	9.78356	1	0.515947	15.6315	0.879981	0.168243	0.714325	1.03943	high
TCGA-S9-A6U1	1.46849	0	0.636474	0.209597	0.20034	0.202155	0.794546	0.778878	low
TCGA-E1-5302	4.17808	1	0.923495	9.52914	2.74562	0.0180684	2.44609	0.853415	high
TCGA-TM-A84Q	2.11507	0	1.00988	2.69683	7.33115	0.178973	1.12028	1.14977	high
TCGA-DH-A66D	2.31781	0	0.388456	3.16969	1.29758	0.127889	3.61696	0.62922	low
TCGA-HW-7489	0.693151	0	0.29999	2.39409	1.23999	0.0170622	3.05499	0.612576	low
TCGA-KT-A7W1	1.2	0	7.32041	33.8661	4.1994	1.28889	0.0514035	6.79494	high
TCGA-HT-7686	3.56164	0	0.388253	23.1607	5.06696	0.109561	4.65173	0.975927	high
TCGA-S9-A6U6	1.33973	0	0.38388	0.860542	1.21358	0.142867	5.13984	0.526946	low
TCGA-DB-5279	3.70959	0	2.76179	3.63469	1.67219	0.105773	3.05748	0.896049	high
TCGA-VW-A7QS	1.93425	0	0.646201	4.9437	0.602383	0.101307	8.75981	0.402214	low
TCGA-DU-7298	1.57808	1	1.40552	6.89585	0.660186	0.0479639	1.28005	0.879805	high
TCGA-S9-A7QX	1.09315	0	0.544833	1.1173	0.613352	0.196594	0.127192	0.846196	high
TCGA-HT-7681	3.72329	0	0.177732	1.92919	0.869093	0.137264	5.96115	0.477344	low
TCGA-HT-A616	0.150685	0	1.51947	0.936973	1.04228	0	2.07534	0.742597	low
TCGA-HT-8113	2.46575	0	0.124301	1.20473	0.870334	0.0607996	3.0387	0.589132	low
TCGA-HW-8320	0.745205	0	0.5389	6.00038	0.986855	0.158156	0.486034	0.89445	high
TCGA-DU-6394	1.86849	1	0.13422	12.8343	0.848631	0.14272	2.95014	0.760722	low
TCGA-HT-A74K	1.27945	0	0.356144	6.88811	0.169252	0.153706	11.001	0.329427	low
TCGA-S9-A6WQ	1.1726	0	0.302487	13.3916	1.32097	0.159952	3.69636	0.755521	low
TCGA-HT-7468	0.556164	0	0.332229	3.2237	0.644179	0.162503	6.15045	0.489755	low
TCGA-HT-A618	1.40274	0	2.22296	13.6319	3.94503	0.204725	0.33113	1.50048	high
TCGA-P5-A5F2	0.663014	0	1.20477	25.7647	4.63491	0.0467689	1.53183	1.42584	high
TCGA-VM-A8CD	0.657534	1	8.0042	24.5941	4.56465	0.41125	0.646547	4.04232	high
TCGA-E1-5303	5.62192	1	0.296308	12.211	2.87911	0.137099	0.0855319	1.09225	high
TCGA-HT-7482	5.00274	0	0.27997	8.43183	1.69641	0.126131	0.209838	0.946872	high
TCGA-FG-A4MX	1.5589	0	2.89563	1.47987	0.884068	0.4529	0.059935	1.29514	high
TCGA-HT-7882	0.309589	1	1.62023	11.8342	5.40263	0.355131	0	1.59679	high
TCGA-QH-A6CZ	0.764384	0	0.0585671	1.06077	0.91253	0.122773	8.93599	0.352247	low
TCGA-S9-A6WD	5.79178	0	0.291609	2.32783	1.04707	0.376398	4.26802	0.638635	low
TCGA-QH-A6CS	1.61096	0	3.72057	12.5011	4.12932	1.05857	0.295077	2.62544	high
TCGA-DB-A4XG	6.07945	0	0.0236361	2.25084	0.509216	0.0192685	6.42326	0.421155	low
TCGA-CS-6667	0.630137	0	3.52875	18.3341	1.35099	0.283775	0.437389	1.73547	high
TCGA-CS-6666	0.706849	0	1.34065	0.891418	3.21323	0.262302	0	1.09424	high
TCGA-DU-A5TR	2.48767	0	1.02681	7.99115	2.81738	0.30798	0.310379	1.16686	high
TCGA-VM-A8C9	2.50685	0	0.217861	21.913	0.70404	0.239766	0.310245	1.19349	high
TCGA-QH-A6X5	1.36164	0	0.435026	8.7947	0.537944	0.108563	4.36178	0.626086	low
TCGA-DB-A64V	2.43562	0	0.280573	9.8626	0.36668	0.302729	3.40793	0.739776	low
TCGA-QH-A65R	1.26301	0	1.61536	3.25792	0.161516	0.0586726	6.26336	0.52808	low
TCGA-CS-6188	1.9863	0	2.05003	23.0475	7.41914	1.04374	0.0542631	3.08285	high
TCGA-HT-7688	2.6411	0	0.708672	3.3244	1.28821	0.115544	3.59522	0.653199	low
TCGA-QH-A870	1.08219	0	1.59817	18.7894	5.83575	0.0883292	0.771483	1.52341	high
TCGA-DU-A7T8	11.5863	1	0.304138	0.376194	2.21741	0.145135	6.23253	0.492056	low
TCGA-HW-7486	1.66849	0	0.464128	2.52684	0.68928	0.100155	4.20378	0.570978	low
TCGA-DB-A4XF	2.79726	0	1.26161	16.6666	17.2896	0.137131	2.1293	2.19515	high
TCGA-HT-7856	3.25753	0	0.203556	0.813335	1.54486	0.150857	3.16227	0.628213	low
TCGA-HW-A5KL	1.73425	0	0.531545	1.49298	0.297301	0.139997	1.3101	0.733743	low
TCGA-S9-A6WH	2.70411	0	0.0661479	1.80776	0.534409	0.242662	11.2253	0.301224	low
TCGA-TM-A84R	1.55068	0	0.259121	1.01295	1.24298	0.138626	2.70986	0.64823	low
TCGA-DU-A76L	2.23014	1	4.28156	20.6874	2.81629	0.842511	0.29201	2.77569	high
TCGA-CS-4942	3.65753	1	0.656727	0.835489	1.09396	0.016558	1.90417	0.685108	low
TCGA-DU-7290	0.863014	1	11.9889	4.14712	13.443	3.06077	0.0253156	24.2399	high
TCGA-QH-A6XC	1.39178	0	1.66835	16.7123	2.76912	2.2623	0.999726	3.35545	high
TCGA-HW-8321	1.63288	0	0.515261	8.19207	0.843097	0.12761	0.719826	0.889924	high
TCGA-R8-A6MK	7.40274	0	0.250119	5.43621	1.3279	0.0873863	2.21342	0.719752	low
TCGA-HT-7902	2.61918	0	0.58917	4.55438	1.06289	0.195851	0.162914	0.921577	high
TCGA-DU-A7TG	3.70137	1	0.0755978	1.11364	1.83226	0.0792369	1.80707	0.690045	low
TCGA-RY-A83Y	0.454795	0	0.349683	2.3645	0.353136	0.133626	7.62512	0.411594	low
TCGA-CS-6669	0.616438	0	0.047668	0.631215	0.866495	0.0582896	1.21621	0.680406	low
TCGA-TQ-A7RQ	2.17808	0	0.0602891	3.05749	0.378836	0.147446	8.1085	0.388131	low
TCGA-S9-A7R2	0.865753	1	6.34939	9.18829	5.42032	4.04261	0.346166	13.9037	high
TCGA-DU-7006	0.956164	1	5.20478	39.1185	2.65039	1.3732	0.0224602	5.59989	high
TCGA-S9-A7J0	1.66849	0	13.522	1.31924	2.57652	0.367038	2.24404	3.98716	high
TCGA-HT-7479	0.591781	0	0.480911	4.27687	2.22418	0.119318	0.769205	0.874532	high
TCGA-DB-5278	4.18082	0	0.058815	1.99953	0.42237	0.0319647	3.60614	0.544221	low
TCGA-S9-A7J3	1.41918	0	0.921415	4.99975	1.49342	0.139103	4.88004	0.627664	low
TCGA-S9-A7QZ	1.08493	0	0.184255	1.25944	0.517772	0.235108	5.07665	0.525638	low
TCGA-S9-A7R8	2.63288	1	1.39771	4.24945	0.758422	0.459175	3.3421	0.841578	high
TCGA-FG-A87Q	0.476712	0	0.234668	24.2157	6.96529	2.99434	0.145295	5.94156	high
TCGA-FG-A60L	1.36712	0	3.32414	5.34	1.64903	0.570504	0.449844	1.54434	high
TCGA-S9-A7R1	14.1534	1	0.0302117	1.80453	0.854282	0.172404	7.24221	0.423018	low
TCGA-HT-7481	4.93151	0	0.0776062	2.54509	0.62698	0.113879	3.12205	0.603158	low
TCGA-DH-A7UT	1.11507	0	1.09933	13.5498	1.29341	0.339334	1.93787	1.05965	high
TCGA-CS-5397	0.531507	1	1.40988	38.9717	19.0603	0.641098	0.731461	5.19011	high
TCGA-QH-A6CW	1.13425	0	0.949289	2.07671	1.24062	0.20485	0.629531	0.893433	high
TCGA-S9-A89V	1.5589	0	4.88199	8.52984	1.56791	1.35007	0.491321	2.7903	high
TCGA-TM-A7C5	4.10959	0	0.0464082	2.70657	0.421798	0.141873	11.1936	0.291066	low
TCGA-DB-A64X	1.54247	0	3.01342	7.9331	0.969163	0.258176	0.990816	1.24741	high
TCGA-CS-4943	1.51233	0	1.79908	1.72773	0.593833	0.0171203	1.66978	0.7974	low
TCGA-HT-7884	0.939726	0	0.693669	3.80477	1.57989	0.234619	4.07213	0.674138	low
TCGA-DU-A7TB	4.29315	0	12.3714	3.35786	0.511591	0.391244	1.18653	3.63063	high
TCGA-HT-7485	0.334247	0	1.06754	0.49426	1.42828	0.0332589	0.387318	0.840354	high
TCGA-HT-A5R7	1.68493	0	1.86056	7.5284	1.99886	0.145222	1.44456	1.03174	high
TCGA-FG-6690	0.391781	0	0.398268	2.67928	1.01781	0.0795122	4.51408	0.555763	low
TCGA-HT-7881	0.243836	0	0.127785	1.86455	1.0052	0.197379	1.22113	0.752851	low
TCGA-DB-5277	4.23836	1	0.270057	5.38693	2.02594	0.0754817	0.988905	0.828075	high
TCGA-P5-A72Z	0.969863	0	0.0271295	10.3761	0.191782	0.099524	0.193169	0.876227	high
TCGA-FG-8191	1.29315	0	0.589752	5.19839	2.55247	0.103024	1.09979	0.881664	high
TCGA-DU-A7TI	3.2411	1	0.848758	1.81937	2.43887	0.0427993	1.49527	0.799098	low
TCGA-HT-8110	1.14795	0	12.2373	21.8553	3.11925	0.611515	0.0261818	6.93584	high
TCGA-S9-A6WP	1.26301	0	0.337279	5.08183	0.592364	0.197251	5.89937	0.525384	low
TCGA-P5-A781	0.367123	0	0.0542472	2.59388	1.22088	0.303246	4.96612	0.571003	low
TCGA-FG-8185	1.1863	0	0.940119	2.84011	2.05806	0.385673	0.0431864	1.07676	high
TCGA-E1-5307	4.8274	1	0.406478	1.07034	0.884136	0.0191174	1.47494	0.687891	low
TCGA-DU-7013	0.736986	1	6.65566	21.4731	8.10735	2.15771	0.0551047	8.94614	high
TCGA-DU-6399	5.47945	1	1.92866	0.968644	2.34289	0.187989	1.3434	0.966339	high
TCGA-HT-7611	4.8	0	1.03721	2.38896	5.21108	0.174395	0.0230788	1.14299	high
TCGA-DB-A4XA	1.56986	0	0.0653992	1.65832	0.572389	0.159944	3.182	0.600355	low
TCGA-WY-A85D	3.14247	0	3.72307	4.30621	3.32449	0.239614	1.88355	1.30221	high
TCGA-DU-7309	0.230137	0	0.535708	0.749456	1.64165	0.120474	1.44683	0.755948	low
TCGA-DU-A5TP	2.7726	0	1.00412	5.52062	1.28887	0.0688525	1.20274	0.856401	high
TCGA-DU-6407	7.87671	1	4.51983	3.568	2.11687	0.156128	0.200571	1.49778	high
TCGA-CS-6668	0.668493	0	0.327347	1.47145	0.180316	0.0727798	4.79402	0.503548	low
TCGA-HT-7694	0.575342	0	0.134315	5.54009	1.30215	0.0821216	2.53434	0.688238	low
TCGA-HT-A614	0.224658	0	0.469201	1.4139	0.453233	0.17462	1.92461	0.703933	low
TCGA-IK-7675	1.58356	1	3.65553	10.3417	6.98154	0.184506	0.0244168	1.97868	high
TCGA-DB-A64S	2.28767	0	1.16668	0.960826	0.362523	0.292645	0.497003	0.907911	high
TCGA-DU-6397	3.83836	1	0.176821	4.70181	0.415722	0.362522	2.44268	0.747928	low
TCGA-TQ-A7RF	1.78082	0	2.36628	9.41009	5.64114	0.213459	1.03577	1.44432	high
TCGA-QH-A6CX	1.01918	1	1.83332	12.3652	4.58628	0.295877	0.0662626	1.53976	high
TCGA-TM-A84L	3.40274	1	1.86618	1.75622	1.51545	0.141155	0.993149	0.945119	high
TCGA-DB-A4X9	3.86849	0	0.201231	0.699244	3.07085	0.328094	2.98503	0.742141	low
TCGA-TQ-A7RR	2.15616	0	1.00835	12.4128	1.35774	0.189698	1.44208	1.00654	high
TCGA-DU-5847	1.50137	0	8.47096	8.0271	8.1561	5.16317	0.187315	33.7801	high
TCGA-DU-5854	0.70411	0	2.98236	20.5108	5.97787	1.62495	0.18816	3.95626	high
TCGA-FG-A4MW	1.53151	1	0.125135	32.1064	2.30275	1.05413	0.148499	2.24757	high
TCGA-HW-7490	1.60274	0	0.161011	8.41045	1.10569	0.118133	0.515899	0.879157	high
TCGA-S9-A6WL	2.59178	0	1.94697	6.10129	2.0404	0.179684	6.37565	0.661707	low
TCGA-HT-7602	2.48767	0	0.390101	1.70968	1.51745	0.0706705	0.565811	0.795542	low
TCGA-CS-5396	0.830137	0	0.845768	6.66553	0.518362	0.0570608	2.22194	0.749971	low
TCGA-DU-7010	1.24932	1	4.85067	4.60044	67.7656	0.154066	0.269127	35.8722	high
TCGA-HT-8109	0.463014	0	1.17943	5.43759	1.35711	0.122372	3.05377	0.759261	low
TCGA-FG-A4MY	1.97534	0	0.558746	22.1966	5.42767	0.325356	0	1.67343	high
TCGA-HT-7695	1.21096	0	0.0636674	3.22881	1.09303	0.0389271	4.58995	0.527518	low
TCGA-S9-A6UB	8.86575	0	0.142283	3.25508	0.421484	0.162388	12.7987	0.25957	low
TCGA-HT-7473	1.37808	0	0.467138	1.59189	5.57115	0.181342	0.395969	1.0376	high
TCGA-HT-7858	4.21918	0	0.868801	6.84506	0.94005	0.0948565	0.359014	0.92696	high
TCGA-FG-A710	3.05479	0	0.302727	2.97064	0.536868	0.0902886	4.15327	0.560444	low
TCGA-P5-A5F1	0.490411	0	3.53575	15.5696	3.8139	0.259181	0	1.91133	high
TCGA-HT-7692	0.246575	0	0.0634895	1.22829	0.797893	0.241536	5.12336	0.523994	low
TCGA-HT-8558	1.14521	0	0.0887662	1.44284	0.855054	0.0834967	1.72595	0.669858	low
TCGA-P5-A5F6	0.106849	0	1.39818	0.0738614	0.0882492	0.0267146	0	0.840902	high
TCGA-DH-5142	2.52603	0	0.351655	1.74374	6.85001	0.11467	0.0834624	1.08833	high
TCGA-DB-5273	6.83014	0	0.41014	5.12821	6.76986	0.0691765	0.780425	1.06757	high
TCGA-QH-A6X9	0.158904	0	1.18256	4.36532	0.61743	0.137721	6.44399	0.532815	low
TCGA-S9-A6U9	7.99452	0	2.01214	3.9102	4.3419	0.357508	0.336745	1.33929	high
TCGA-DB-A64W	1.2	1	2.94319	1.65845	0.449413	0.148413	3.67275	0.803998	high
TCGA-S9-A6U0	1.91233	0	3.21162	18.7485	3.41631	1.41381	0.0381126	3.21263	high
TCGA-E1-A7Z4	12.0877	1	0.458823	1.12941	1.04051	0.177177	0.315231	0.833046	high
TCGA-TQ-A8XE	2.6137	1	0.763581	3.94689	0.896401	0.221164	0.648259	0.894064	high
TCGA-E1-A7Z3	6.12329	1	0.319359	5.26775	1.5246	0.165675	3.82431	0.654085	low
TCGA-HT-7478	0.531507	0	0.954082	1.49132	2.63973	0.0799094	1.32609	0.838796	high
TCGA-CS-5393	3.34795	0	0.211296	2.1706	0.656563	0.0993764	0.462918	0.770558	low
TCGA-VV-A829	3.08767	0	0.474812	3.0386	0.65075	0.0622084	7.33508	0.426406	low
TCGA-S9-A7J2	0.169863	0	0.105084	7.36521	0.195916	0.296536	4.71956	0.608086	low
TCGA-QH-A65Z	1.16986	0	0.403168	3.57808	0.555203	0.201683	9.03605	0.388067	low
TCGA-R8-A6MO	2.72055	0	0.612387	8.31373	0.229522	0.262481	8.04641	0.479973	low
TCGA-VM-A8C8	3.5863	0	0.285506	7.50768	3.24633	0.0775833	2.37169	0.80688	high
TCGA-HT-A74L	0.920548	0	0.0484211	5.21525	1.50889	0.101504	8.05284	0.418605	low
TCGA-FG-8187	1.67397	0	0.32607	5.10876	1.63842	0.0583503	2.60484	0.698086	low
TCGA-DU-A5TW	2.08219	0	1.73784	7.10371	2.34	0.192098	0.699089	1.12043	high
TCGA-E1-A7YO	6.25205	1	0.337965	4.09919	0.716735	0.289291	6.04608	0.534215	low
TCGA-FG-7638	1.87945	0	0.114448	13.0869	0.858583	0.139951	2.64843	0.782881	low
TCGA-DU-6401	7.28767	1	0.213534	8.60107	0.475902	0.108048	0.104857	0.890176	high
TCGA-DH-5141	2.65205	0	0.060767	7.36189	0.300017	0.0660511	6.24977	0.476689	low
TCGA-P5-A780	0.19726	0	1.29282	14.886	0.835573	0.289077	0.157803	1.24864	high
TCGA-QH-A6XA	1.37534	0	0.267366	1.44339	0.870987	0.0632791	2.54852	0.630035	low
TCGA-S9-A6U2	1.96986	0	2.09343	10.3455	1.22348	0.108932	5.7086	0.719606	low
TCGA-TM-A84H	2.53699	0	0.804373	42.3706	2.05378	0.371173	2.89069	1.66175	high
TCGA-TM-A84B	2.07671	1	8.18575	30.388	8.03039	0.63554	1.54963	5.51997	high
TCGA-DU-7011	8.76712	1	0.186972	1.03015	1.06297	0.101615	0.764256	0.747423	low
TCGA-DU-6408	9.50685	1	0.151741	4.59021	0.806522	0.21485	0.852974	0.818801	high
TCGA-E1-A7YL	1.34795	1	9.80301	26.1272	12.0759	2.18965	0.0540247	17.4437	high
TCGA-FG-A711	3.6411	0	0.530903	0.441611	0.885064	0.123657	5.73024	0.492497	low
TCGA-HW-7495	0.358904	0	0.791584	5.0112	1.04411	0.138281	3.73835	0.670572	low
TCGA-DU-A76K	0.950685	1	3.63893	7.9874	2.6222	2.19818	1.02218	3.49987	high
TCGA-S9-A7IQ	3.01096	0	0.0677229	1.83172	0.820699	0.198752	3.64064	0.595157	low
TCGA-S9-A6TZ	2.39178	0	0.402523	2.75582	1.28047	0.295329	3.81545	0.662356	low
TCGA-DU-7300	5.16712	1	0.0885853	4.38882	0.963416	0.0666612	2.03781	0.685133	low
TCGA-E1-A7YJ	1.62192	1	0.0694176	125.186	4.17814	2.92007	0.0741407	30.8173	high
TCGA-RY-A847	2.55616	0	0.383294	1.03006	0.754306	0.168252	5.63324	0.500232	low
TCGA-HT-8011	1.35342	0	8.18613	6.11711	3.66149	1.99165	0.252108	6.01156	high
TCGA-DB-A64U	2.31781	0	0.33591	1.59273	0.165476	0.20037	2.42093	0.663058	low
TCGA-WY-A858	3.66301	0	0.779123	4.02242	0.637959	0.411992	0.0374835	1.02097	high
TCGA-P5-A5EZ	0.191781	0	2.25859	2.4586	0.656621	0.502157	0.274121	1.21105	high
TCGA-E1-A7YK	1.03562	1	0.911635	21.72	3.68255	0.323951	0.416094	1.53345	high
TCGA-S9-A7J1	0.682192	0	0.37511	3.17054	1.33487	0.305796	6.04127	0.547754	low
TCGA-FG-A60K	1.48493	0	0.225252	14.7625	0.66493	0.233068	3.45445	0.785787	low
TCGA-DU-6396	6.26301	1	0.1691	3.69413	17.9176	0.190873	0	1.94783	high
TCGA-RY-A840	2.33973	0	0.0627624	1.30348	0.362184	0.175423	9.89529	0.323777	low
TCGA-IK-8125	3.06849	0	0.237004	5.62957	1.39924	0.148623	4.56497	0.601296	low
TCGA-FG-8181	1.07945	0	0.0877351	2.4348	1.29949	0.0715232	3.2276	0.604658	low
TCGA-HT-8114	0.323288	0	0.651187	15.7385	3.91015	0.150649	0.892862	1.19365	high
TCGA-DU-5849	1.2137	0	0.212345	2.63941	1.13528	0.091645	3.71317	0.590376	low
TCGA-DH-5144	0.668493	0	0.172118	2.10653	0.333729	0.0336752	4.85306	0.492084	low
TCGA-DU-6392	17.5973	0	0.406001	3.41175	5.51434	0.474883	2.28334	1.02216	high
TCGA-QH-A6CU	1.23562	0	0.343914	8.15582	1.42893	0	2.34381	0.729831	low
TCGA-TQ-A7RP	2.50411	0	5.4626	46.4564	10.461	0.362853	0.744288	5.66918	high
TCGA-HT-7604	10.2055	0	0.85523	7.62072	0.907591	0.106352	1.90941	0.818611	high
TCGA-CS-4944	0.884932	0	1.00033	31.5487	0.723728	0.0547713	0.504959	1.41213	high
TCGA-FG-A4MT	3.18904	0	0.271867	0.819256	0.589537	0.172217	2.53151	0.647133	low
TCGA-DU-A7TA	7.0274	0	1.21455	0.349473	4.0015	0.884793	1.41065	1.29303	high
TCGA-HT-7610	4.67397	0	0.229508	0.622562	0.754613	0.104427	3.76235	0.560923	low
TCGA-E1-5304	3.4274	1	1.33899	4.02851	0.450738	0.0194923	0.0851248	0.902451	high
TCGA-S9-A89Z	0.99726	0	1.87423	37.5121	4.76844	0.151946	0.0737292	2.30269	high
TCGA-FG-6688	0.605479	0	3.77056	21.0425	8.89201	0.972509	0.303359	3.71606	high
TCGA-DB-A75M	1.49041	0	0.541607	1.2162	1.14289	0.197699	0.402905	0.848011	high
TCGA-DU-6410	0.663014	0	0.0423181	0.727293	0.740757	0.103495	9.74254	0.31939	low
TCGA-TM-A84S	1.24384	0	1.36851	3.81033	1.22847	0.284377	3.31174	0.788164	low
TCGA-FG-7636	1.49041	0	0.185086	7.23891	0.645702	0.144027	2.78547	0.695804	low
TCGA-FG-A6J1	1.36986	0	0.578007	1.50705	0.395739	0.311472	9.31232	0.388387	low
TCGA-DB-A75L	0.936986	0	2.77074	7.85974	0.605856	0.328195	0.590164	1.27271	high
TCGA-R8-A6ML	7.83562	0	0.547252	7.51336	0.17924	0.180863	3.63329	0.672846	low
TCGA-DU-7304	1.94247	1	6.1272	7.01279	3.80163	0.14921	0.487982	2.03694	high
TCGA-P5-A5EW	0.558904	0	0.329039	6.73176	0.85202	0.0619011	1.14138	0.792123	low
TCGA-HW-A5KM	1.72603	0	0.119715	3.75834	2.99363	0.250954	0.649446	0.923169	high
TCGA-DH-A7UR	4.52055	0	0.14694	2.45473	0.628477	0.295946	9.6624	0.364827	low
TCGA-DU-7294	7.86027	0	0.0626281	2.78791	0.393534	0	6.63937	0.413071	low
TCGA-E1-A7YS	1.27671	1	0.00776339	0.708679	0.752644	0.189865	5.30662	0.494323	low
TCGA-DU-5871	1.57808	0	0.225117	33.8568	0.997363	0.213119	0.387796	1.47493	high
TCGA-E1-A7YW	3.06849	1	0.534145	15.0837	1.55636	0.256983	4.05264	0.81968	high
TCGA-DU-A76O	1.43014	0	0.167691	1.22342	0.855649	0.151095	3.83338	0.573934	low
TCGA-S9-A6UA	0.487671	1	3.96356	4.39779	1.6593	0.229119	0.0256559	1.46074	high
TCGA-S9-A6WO	1.55068	0	0.559879	8.00605	0.556138	0.246917	2.15662	0.815261	high
TCGA-HW-A5KK	1.06301	1	5.11958	30.1782	4.10453	2.00714	0.194785	6.63075	high
TCGA-HT-A617	1.34521	0	8.611	21.0763	2.00529	0.910556	0.645753	4.53153	high
TCGA-CS-4938	0.391781	0	0.356652	10.1112	2.13103	0.127203	0.740675	0.95902	high
TCGA-E1-5311	11.189	1	0.105539	3.74659	1.07835	0.0455491	7.93458	0.396281	low
TCGA-DH-A7UU	0.287671	0	5.48108	2.61065	1.4424	0.371143	0.095342	1.78185	high
TCGA-HW-7493	2.99178	0	0.211765	1.11372	4.43553	0.0575449	1.61951	0.799712	low
TCGA-HT-7469	0.961644	1	8.97119	3.89155	14.1187	4.78836	0.0272281	37.8601	high
TCGA-DU-7009	11.5233	0	0.413693	1.39866	0.673433	0.135907	3.93479	0.578627	low
TCGA-HT-7677	1.35342	0	1.98994	3.99397	0.408297	0.247197	8.20893	0.517423	low
TCGA-HT-7684	0.50411	0	0.259291	9.36127	1.90777	0.067943	6.32988	0.543008	low
TCGA-DU-7018	2.55616	1	0.0515651	2.56276	0.333276	0.0756662	8.07745	0.372207	low
TCGA-DU-A6S3	1.79726	0	0.0462188	1.07821	0.261381	0.248677	5.06798	0.512549	low
TCGA-S9-A7QY	2.36438	0	0.406352	3.29442	0.736981	0.26366	4.13333	0.624536	low
TCGA-TQ-A7RN	2.81096	0	0.0706864	1.69462	0.363412	0.660066	4.00357	0.693098	low
TCGA-HT-7874	3.09589	0	0.0802872	1.35722	1.56755	0.11454	3.64437	0.589222	low
TCGA-DB-5280	3.04658	0	0.665685	0.585622	1.09756	0.232576	1.88627	0.754339	low
TCGA-VM-A8CA	1.12603	0	0.266304	18.8908	2.19131	0.361827	5.05642	0.839058	high
TCGA-CS-5395	1.75068	1	4.76505	2.1677	3.49414	1.59588	0.108052	3.11044	high
TCGA-DU-8158	0.424658	1	5.27991	13.7226	5.26279	2.07689	0.0563351	5.54432	high
TCGA-E1-A7YN	1.99178	1	5.71308	47.1174	7.49173	0.338878	0.189732	5.34023	high
TCGA-S9-A7R4	2.50411	0	1.59323	4.19653	0.935445	0.294503	1.05528	0.991034	high
TCGA-W9-A837	4.25479	0	0.325089	2.33878	1.09942	0.147917	5.11391	0.536965	low
TCGA-P5-A77X	0.287671	0	0.149805	1.0796	0.955478	0.154261	11.677	0.282554	low
TCGA-DH-A66B	3.50411	0	2.43791	5.69046	3.78497	0.233399	0.247097	1.35137	high
TCGA-P5-A735	0.8	0	0.150717	2.52821	0.140497	0.170124	3.87982	0.56932	low
TCGA-FG-A6IZ	1.25205	0	1.0838	3.60465	0.355935	0.172396	14.2104	0.257928	low
TCGA-DU-6395	4.08493	1	0.288956	2.2265	0.65148	0.115042	2.17706	0.67128	low
TCGA-R8-A73M	4.94795	0	0.0327224	2.47077	0.484667	0.0800276	9.55266	0.327388	low
TCGA-HT-8104	1.01918	0	3.57835	25.6226	8.6828	1.7774	0.438533	5.55606	high
TCGA-HT-8012	0.783562	0	0.0909876	5.31746	0.446304	0.238419	7.58915	0.44469	low
TCGA-TM-A84G	3.3863	0	0.0597173	2.98522	0.447994	0.479871	6.92472	0.503253	low
TCGA-P5-A72X	1.10411	0	0.238646	3.37144	2.8576	0.333511	0.364118	0.984323	high
TCGA-DU-7015	7.56438	0	0.307092	5.66141	1.75542	0.141706	1.13454	0.839239	high
TCGA-VW-A8FI	0.671233	1	15.8312	26.4968	3.07757	3.37032	0.119663	40.2319	high
TCGA-VM-A8CE	2.99452	0	0.162159	5.26315	0.458528	0.178463	4.58958	0.572462	low
TCGA-HT-7854	0.8	0	0.189605	4.67043	3.8569	0.149049	0.0964312	0.990005	high
TCGA-DU-6542	0.2	0	0.191126	1.85043	5.36928	0.233714	0.433003	1.01921	high
TCGA-DH-5140	1.66301	1	0.264059	4.70416	1.31282	0.182148	2.86846	0.699443	low
TCGA-HT-7601	0.419178	0	0.798743	8.126	10.2075	0.0355172	1.42181	1.29282	high
TCGA-HT-A4DV	2.16986	0	0.331361	9.69062	0.401559	0.0810393	2.00547	0.763196	low
TCGA-FG-A60J	1.23014	0	1.60536	6.03066	1.73585	0.158633	2.62673	0.869253	high
TCGA-DU-7019	2.19178	0	0.980435	14.8381	0.909836	0.129611	0.306596	1.10654	high
TCGA-HT-7873	0.816438	0	1.13464	6.06805	1.61112	0.218631	0.122408	1.05303	high
TCGA-HT-A74J	0.876712	0	0.224633	1.98305	1.07544	0.345903	1.30325	0.813164	high
TCGA-RY-A845	1.63288	0	0.309432	0.902316	1.81243	0.132434	4.51663	0.566259	low
TCGA-P5-A736	0.630137	0	0.818893	8.8191	3.56809	0.18002	0.491353	1.11129	high
TCGA-TQ-A7RI	0.169863	0	0.151281	11.5648	0.882696	0.164435	4.18894	0.673636	low
TCGA-DU-6400	0.10137	1	0.0341273	2.26917	0.528453	0.166927	8.72758	0.366439	low
TCGA-S9-A6WG	6.67671	0	1.97887	2.96827	1.35104	0.522588	0.727654	1.18314	high
TCGA-HT-7606	1.4411	0	2.63211	4.76214	0.22989	0.139183	4.7613	0.73141	low
TCGA-HT-7470	0.734247	0	0.107935	5.55965	1.02589	0.124222	0.723317	0.813368	high
TCGA-DU-A5TU	2.18082	0	1.60053	11.3482	3.76837	0.111838	4.49335	0.871099	high
TCGA-FG-A70Y	2.37808	0	1.75046	6.96817	0.782045	0.0986411	1.14873	0.956544	high
TCGA-QH-A6CY	1.11781	0	0.124748	0.724903	0.976341	0.171613	4.49669	0.54094	low
TCGA-WY-A85A	3.61644	0	0.138045	1.1309	0.857898	0.233731	3.89387	0.589542	low
TCGA-TM-A7C4	4.0274	0	0.11492	1.24655	2.12768	0.0702638	4.56863	0.546701	low
TCGA-DB-5274	6.27123	0	0.211897	2.73537	0.350164	0.400448	20.2997	0.145983	low
TCGA-RY-A843	0.172603	0	0.242449	1.86844	2.33321	0.401111	3.19873	0.745684	low
TCGA-S9-A7IX	1.86027	0	0.934335	16.4056	4.54562	1.8514	0.898357	2.78396	high
TCGA-FG-A87N	1.13151	0	4.77215	3.32592	1.29641	0.494824	5.01735	1.11459	high
TCGA-P5-A77W	1.6	0	0.0295755	2.14984	0.268808	0.162746	5.05405	0.502417	low
TCGA-DB-A64L	2.01644	0	0.245926	2.84358	0.834472	0.264638	5.74347	0.527843	low
TCGA-VM-A8CF	1.66849	0	4.40934	2.9392	8.93385	0.34018	0.445679	2.14889	high
TCGA-TM-A7C3	4.12055	0	6.46611	22.8778	2.53454	0.831187	0.217171	3.7158	high
TCGA-RY-A83Z	0.824658	0	10.5583	3.28879	1.31689	0.025719	0.224634	2.79799	high
TCGA-CS-6186	1.47397	1	3.29936	23.9261	8.10702	3.00664	0.112224	9.11384	high
TCGA-HW-8319	0.717808	0	1.93384	2.14257	1.71542	0.319561	1.7677	0.979193	high
TCGA-HW-7487	1.12055	0	0.239516	3.93948	0.706031	0.158317	5.78458	0.507664	low
TCGA-TM-A84J	2.0137	0	0.0942247	5.7979	6.54667	0.414793	0.201271	1.26845	high
TCGA-HT-7603	1.93151	0	0.120517	1.64115	1.16298	0	3.83767	0.544641	low
TCGA-HW-7491	3.34795	0	0.0370397	0.876597	1.72065	0.0754885	7.47241	0.40664	low
TCGA-WY-A85B	3.81644	0	1.24742	0.53872	1.508	0.267219	1.36146	0.87831	high
TCGA-S9-A6TY	2.61096	0	0.148734	1.33654	0.474324	0.248882	8.47218	0.387029	low
TCGA-QH-A86X	0.923288	0	0.133984	8.55962	0.338268	0.0682665	5.34639	0.534843	low
TCGA-TM-A84T	1.98356	0	0.282023	1.17598	0.53164	0.459819	0.100404	0.92326	high
TCGA-TQ-A7RJ	3.36712	0	0.799085	3.13145	2.02477	0.159896	1.62932	0.830842	high
TCGA-FN-7833	2.29315	0	0.334134	2.9269	0.858922	0.16715	1.7573	0.734212	low
TCGA-KT-A74X	1.2	0	0.164836	2.15952	0.642072	0.201565	5.67973	0.500026	low
TCGA-TM-A84M	2.06575	0	0.00898307	1.19965	0.435445	0.219694	5.27684	0.499364	low
TCGA-EZ-7264	1.19452	0	0.114784	4.02373	0.46367	0.103424	8.4095	0.380785	low
TCGA-TQ-A7RO	2.6	0	0.275616	2.02433	1.3053	0.0929738	10.0491	0.334418	low
TCGA-TM-A84I	2.33973	0	6.08866	5.47539	13.2847	0.121557	0.0294917	3.18771	high
TCGA-QH-A6X4	1.21096	0	0.162908	1.61299	0.250692	0.379444	8.56151	0.405717	low
TCGA-DU-7301	2.1589	1	2.36919	1.50792	32.7756	0.0872624	0.0254055	4.71522	high
TCGA-FG-7643	0.80274	0	0.240766	15.0708	2.44533	0.487888	1.51839	1.15244	high
TCGA-DB-A75P	1.34795	0	2.76366	22.0478	3.16634	0.256919	0.431534	1.82355	high
TCGA-DU-7299	3.66849	1	0.600391	11.8796	3.74186	0.111874	5.43527	0.714835	low
TCGA-DU-6405	1.65753	1	6.2617	6.14143	16.2819	1.56601	0	7.33201	high
TCGA-FG-7634	1.27945	0	0.241873	1.12441	0.868485	0.115021	2.82249	0.623568	low
TCGA-RY-A83X	2.5726	0	0.429859	3.8634	0.376223	0.315385	7.37119	0.47499	low
TCGA-FG-A4MU	0.893151	0	5.10387	24.5383	22.1197	1.29054	0	10.3614	high
TCGA-TM-A84O	2.76986	1	1.4542	17.0679	0.520503	0.247603	0.655335	1.22405	high
TCGA-DH-A66G	1.43288	0	0.136356	5.85481	21.9957	0.022232	2.49195	1.81103	high
TCGA-HT-7474	0.312329	0	0.123968	3.45226	1.31781	0.0797848	1.53308	0.724482	low
TCGA-WY-A859	3.32329	0	0.324183	0.839516	1.17022	0.118082	1.76803	0.700262	low
TCGA-P5-A737	1.01918	0	0.213557	0.631766	0.826719	0.261143	7.66626	0.423635	low
TCGA-QH-A6X8	1.39452	0	0.070761	2.84426	0.285839	0.0961427	6.94174	0.418508	low
TCGA-DU-8166	1.4137	0	0.213059	0.987556	3.88681	0.134469	4.69792	0.609228	low
TCGA-S9-A7IY	1.9589	0	0.201193	8.01472	1.27208	0.171147	3.20765	0.70976	low
